# Supplementary material for: 9-(3,4-Dimeth­oxy­phen­yl)-3,4,5,6,7,9-hexa­hydroxanthene-1,8(2H)-dione
Source: Acta Crystallogr Sect E Struct Rep Online. 2011 May 20;67(Pt 6):o1449. doi: 10.1107/S1600536811017867 (PMC3120437; doi:10.1107/S1600536811017867)
Supplement: Supplementary file 1 [file e-67-o1449-sup1.cif]

##############################################################################
#                                                                            #
# This CIF contains the data in a paper accepted for publication in          #
# Acta Crystallographica Section E. It conforms to the requirements of       #
# Notes for Authors for Acta Crystallographica Section E, and has been       #
# peer reviewed under the auspices of the IUCr Commission on Journals.       #
#                                                                            #
# Full details of the Crystallographic Information File format               #
# are given in the paper "The Crystallographic Information File (CIF):       #
# a New Standard Archive File for Crystallography" by S. R. Hall, F. H.      #
# Allen and I. D. Brown [Acta Cryst. (1991), A47, 655-685].                  #
#                                                                            #
# The current version of the core CIF dictionary is obtainable from          #
# ftp://ftp.iucr.org/pub/cif_core.dic.                                       #
#                                                                            #
# Software is freely available for graphical display of the structure(s)     #
# in this CIF. For information consult the CIF software page                 #
# http://www.iucr.org/resources/cif/software.                                #
#                                                                            #
# This file may be used for bona fide research purposes within the           #
# scientific community so long as proper attribution is given to the journal # 
# article from which it was obtained.                                        #
#                                                                            #
##############################################################################
data_global
_audit_creation_method     'form.cif (version 2.0)'
_journal_data_validation_number     ?
_journal_date_recd_electronic     2011-05-11
_journal_date_accepted     2011-05-11
_journal_name_full     'Acta Crystallographica, Section E'
_journal_year     2011
_journal_volume     67
_journal_issue      6
_journal_page_first     o1449
_journal_page_last     o1449
_journal_paper_category     QO
_journal_coeditor_code     BQ2301
_publ_contact_author_name     'Prof. Fun, Hoong-Kun'
_publ_contact_author_address
;
      X-ray Crystallography Unit
      School of Physics
      Universiti Sains Malaysia
      11800 USM, Penang
      MALAYSIA
;
_publ_contact_author_email     'hkfun@usm.my'
_publ_contact_author_fax     '6 04 6579150'
_publ_contact_author_phone     '6 04 6533652'
_publ_section_title
;\
9-(3,4-Dimethoxyphenyl)-3,4,5,6,7,9-hexahydroxanthene-1,8(2<i>H</i>)-dione
;
loop_
    _publ_author_name
    _publ_author_footnote
    _publ_author_address
    'Sayed Hasan Mehdi' ?
;
      School of Industrial Technology
      Universiti Sains Malaysia
      11800 USM, Penang
      Malaysia
;
    'Rokiah Hashim' ?
;
      School of Industrial Technology
      Universiti Sains Malaysia
      11800 USM, Penang
      Malaysia
;
    'Raza Murad Ghalib' ?
;
      School of Industrial Technology
      Universiti Sains Malaysia
      11800 USM, Penang
      Malaysia
;
    'Chin Sing Yeap'
;
      Thomson Reuters ResearcherID: A-5523-2009.
;
;
      X-ray Crystallography Unit
      School of Physics
      Universiti Sains Malaysia
      11800 USM, Penang
      Malaysia
;
    'Hoong-Kun Fun'
;
      Thomson Reuters ResearcherID: A-3561-2009.
;
;     X-ray Crystallography Unit
      School of Physics
      Universiti Sains Malaysia
      11800 USM, Penang
      Malaysia
;
data_I
_audit_creation_method     SHELXL-97
_chemical_name_systematic
;
9-(3,4-Dimethoxyphenyl)-3,4,5,6,7,9-hexahydroxanthene-1,8(2<i>H</i>)-dione
;
_chemical_name_common     ?
_chemical_formula_moiety     'C21 H22 O5'
_chemical_formula_sum     'C21 H22 O5'
_chemical_formula_iupac     'C21 H22 O5'
_chemical_formula_weight     354.39
_chemical_melting_point     ?
_symmetry_cell_setting     monoclinic
_symmetry_space_group_name_H-M     'P 21/c'
_symmetry_space_group_name_Hall     '-P 2ybc'
loop_
    _symmetry_equiv_pos_as_xyz
    'x, y, z'
    '-x, y+1/2, -z+1/2'
    '-x, -y, -z'
    'x, -y-1/2, z-1/2'
_cell_length_a     8.7733(3)
_cell_length_b     15.2246(5)
_cell_length_c     14.6646(4)
_cell_angle_alpha     90.00
_cell_angle_beta     116.891(2)
_cell_angle_gamma     90.00
_cell_volume     1746.95(10)
_cell_formula_units_Z     4
_cell_measurement_reflns_used     6186
_cell_measurement_theta_min     2.60
_cell_measurement_theta_max     30.03
_cell_measurement_temperature     100
_exptl_crystal_description     'block'
_exptl_crystal_colour     'yellow'
_exptl_crystal_size_max     0.58
_exptl_crystal_size_mid     0.30
_exptl_crystal_size_min     0.18
_exptl_crystal_density_diffrn     1.347
_exptl_crystal_density_meas     ?
_exptl_crystal_density_method     'not measured'
_exptl_crystal_F_000     752
_exptl_absorpt_coefficient_mu     0.096
_exptl_absorpt_correction_type     multi-scan
_exptl_absorpt_process_details     '(<i>SADABS</i>; Bruker, 2009)'
_exptl_absorpt_correction_T_min     0.9470
_exptl_absorpt_correction_T_max     0.9829
_exptl_special_details
;
The crystal was placed in the cold stream of an Oxford Cryosystems Cobra
open-flow nitrogen cryostat (Cosier & Glazer, 1986) operating at 100.0 (1) K.
;
_diffrn_ambient_temperature     100
_diffrn_radiation_type     MoK\a
_diffrn_radiation_wavelength     0.71073
_diffrn_radiation_source     'fine-focus sealed tube'
_diffrn_radiation_monochromator     graphite
_diffrn_measurement_device_type
;
Bruker SMART APEXII CCD area-detector
;
_diffrn_measurement_method     '\f and \w'
_diffrn_detector_area_resol_mean     ?
_diffrn_reflns_number     19254
_diffrn_reflns_av_R_equivalents     0.0418
_diffrn_reflns_av_sigmaI/netI     0.0398
_diffrn_reflns_theta_min     2.05
_diffrn_reflns_theta_max     30.09
_diffrn_reflns_theta_full     30.09
_diffrn_measured_fraction_theta_max     0.994
_diffrn_measured_fraction_theta_full     0.994
_diffrn_reflns_limit_h_min     -12
_diffrn_reflns_limit_h_max     9
_diffrn_reflns_limit_k_min     -21
_diffrn_reflns_limit_k_max     18
_diffrn_reflns_limit_l_min     -20
_diffrn_reflns_limit_l_max     20
_diffrn_standards_number     0
_diffrn_standards_interval_count     .
_diffrn_standards_interval_time     .
_diffrn_standards_decay_%     ?
_refine_special_details
;
Refinement of <i>F</i>^2^ against ALL reflections. The weighted <i>R</i>-factor
<i>wR</i> and goodness of fit <i>S</i> are based on <i>F</i>^2^, conventional
<i>R</i>-factors <i>R</i> are based on <i>F</i>, with <i>F</i> set to zero for
negative <i>F</i>^2^. The threshold expression of <i>F</i>^2^ >
\s(<i>F</i>^2^) is used only for calculating <i>R</i>-factors(gt) <i>etc</i>.
and is not relevant to the choice of reflections for refinement.
<i>R</i>-factors based on <i>F</i>^2^ are statistically about twice as large
as those based on <i>F</i>, and <i>R</i>- factors based on ALL data will be
even larger.
;
_reflns_number_total     5118
_reflns_number_gt     4066
_reflns_threshold_expression     I>2\s(I)
_refine_ls_structure_factor_coef     Fsqd
_refine_ls_matrix_type     full
_refine_ls_R_factor_all     0.0624
_refine_ls_R_factor_gt     0.0480
_refine_ls_wR_factor_gt     0.1209
_refine_ls_wR_factor_ref     0.1302
_refine_ls_goodness_of_fit_ref     1.051
_refine_ls_restrained_S_all     1.051
_refine_ls_number_reflns     5118
_refine_ls_number_parameters     237
_refine_ls_number_restraints     0
_refine_ls_hydrogen_treatment     constr
_refine_ls_weighting_scheme     calc
_refine_ls_weighting_details
         'calc w=1/[\s^2^(Fo^2^)+(0.0608P)^2^+0.4710P] where P=(Fo^2^+2Fc^2^)/3'
_atom_sites_solution_hydrogens     geom
_atom_sites_solution_primary     direct
_atom_sites_solution_secondary     difmap
_refine_ls_shift/su_max     0.000
_refine_ls_shift/su_mean     0.000
_refine_diff_density_max     0.352
_refine_diff_density_min     -0.278
_refine_ls_extinction_method     none
_refine_ls_extinction_coef     ?
loop_
    _atom_type_symbol
    _atom_type_description
    _atom_type_scat_dispersion_real
    _atom_type_scat_dispersion_imag
    _atom_type_scat_source
    'C' 'C' 0.0033 0.0016
                         'International Tables Vol C Tables 4.2.6.8 and 6.1.1.4'
    'H' 'H' 0.0000 0.0000
                         'International Tables Vol C Tables 4.2.6.8 and 6.1.1.4'
    'O' 'O' 0.0106 0.0060
                         'International Tables Vol C Tables 4.2.6.8 and 6.1.1.4'
_computing_data_collection     'APEX2 (Bruker, 2009)'
_computing_cell_refinement     'SAINT (Bruker, 2009)'
_computing_data_reduction     'SAINT (Bruker, 2009)'
_computing_structure_solution     'SHELXTL (Sheldrick, 2008)'
_computing_structure_refinement     'SHELXTL (Sheldrick, 2008)'
_computing_molecular_graphics     'SHELXTL (Sheldrick, 2008)'
_computing_publication_material
                             'SHELXTL (Sheldrick, 2008) and PLATON (Spek, 2009)'
loop_
    _atom_site_type_symbol
    _atom_site_label
    _atom_site_fract_x
    _atom_site_fract_y
    _atom_site_fract_z
    _atom_site_U_iso_or_equiv
    _atom_site_adp_type
    _atom_site_calc_flag
    _atom_site_refinement_flags
    _atom_site_occupancy
    _atom_site_symmetry_multiplicity
    _atom_site_disorder_assembly
    _atom_site_disorder_group
    O O1 -0.23678(10) 0.45054(6) 0.11930(7) 0.0253(2) Uani d . 1 1 . .
    O O2 -0.11008(12) 0.63020(7) 0.40709(7) 0.0307(2) Uani d . 1 1 . .
    O O3 0.34649(11) 0.44914(7) 0.36290(7) 0.0293(2) Uani d . 1 1 . .
    O O4 0.46323(11) 0.77498(6) 0.38751(7) 0.0252(2) Uani d . 1 1 . .
    O O5 0.31222(11) 0.84133(6) 0.20530(7) 0.0254(2) Uani d . 1 1 . .
    C C1 -0.16143(15) 0.54404(8) 0.26377(9) 0.0212(2) Uani d . 1 1 . .
    C C2 -0.21561(16) 0.59572(9) 0.32848(10) 0.0240(3) Uani d . 1 1 . .
    C C3 -0.40468(17) 0.60323(10) 0.29722(11) 0.0296(3) Uani d . 1 1 . .
    H H3A -0.4278 0.6619 0.3173 0.035 Uiso calc R 1 1 . .
    H H3B -0.4359 0.5588 0.3352 0.035 Uiso calc R 1 1 . .
    C C4 -0.51736(17) 0.59051(10) 0.18363(11) 0.0317(3) Uani d . 1 1 . .
    H H4A -0.5069 0.6424 0.1461 0.038 Uiso calc R 1 1 . .
    H H4B -0.6381 0.5859 0.1706 0.038 Uiso calc R 1 1 . .
    C C5 -0.46837(16) 0.50797(10) 0.14364(10) 0.0269(3) Uani d . 1 1 . .
    H H5A -0.5066 0.4553 0.1672 0.032 Uiso calc R 1 1 . .
    H H5B -0.5268 0.5083 0.0680 0.032 Uiso calc R 1 1 . .
    C C6 -0.27955(15) 0.50362(9) 0.18052(9) 0.0220(2) Uani d . 1 1 . .
    C C7 -0.06793(15) 0.42479(9) 0.15659(9) 0.0219(2) Uani d . 1 1 . .
    C C8 -0.04677(16) 0.35533(9) 0.09158(10) 0.0259(3) Uani d . 1 1 . .
    H H8A -0.1171 0.3700 0.0185 0.031 Uiso calc R 1 1 . .
    H H8B -0.0871 0.2984 0.1051 0.031 Uiso calc R 1 1 . .
    C C9 0.14076(16) 0.34741(9) 0.11409(10) 0.0260(3) Uani d . 1 1 . .
    H H9A 0.1567 0.2942 0.0805 0.031 Uiso calc R 1 1 . .
    H H9B 0.1739 0.3991 0.0862 0.031 Uiso calc R 1 1 . .
    C C10 0.25342(16) 0.34178(9) 0.22886(10) 0.0263(3) Uani d . 1 1 . .
    H H10A 0.2253 0.2876 0.2555 0.032 Uiso calc R 1 1 . .
    H H10B 0.3746 0.3381 0.2427 0.032 Uiso calc R 1 1 . .
    C C11 0.22973(15) 0.42044(8) 0.28392(10) 0.0225(2) Uani d . 1 1 . .
    C C12 0.05790(14) 0.45987(8) 0.24136(9) 0.0205(2) Uani d . 1 1 . .
    C C13 0.02759(14) 0.53739(8) 0.29541(9) 0.0199(2) Uani d . 1 1 . .
    H H13A 0.0892 0.5268 0.3708 0.024 Uiso calc R 1 1 . .
    C C14 0.09637(14) 0.62177(8) 0.27121(9) 0.0200(2) Uani d . 1 1 . .
    C C15 0.01165(15) 0.66138(9) 0.17626(10) 0.0229(3) Uani d . 1 1 . .
    H H15A -0.0931 0.6372 0.1269 0.028 Uiso calc R 1 1 . .
    C C16 0.07768(15) 0.73634(8) 0.15190(9) 0.0225(3) Uani d . 1 1 . .
    H H16A 0.0175 0.7631 0.0867 0.027 Uiso calc R 1 1 . .
    C C17 0.23114(15) 0.77157(8) 0.22307(9) 0.0213(2) Uani d . 1 1 . .
    C C18 0.31465(14) 0.73401(8) 0.32119(9) 0.0206(2) Uani d . 1 1 . .
    C C19 0.24887(14) 0.65911(8) 0.34429(9) 0.0210(2) Uani d . 1 1 . .
    H H19A 0.3075 0.6330 0.4100 0.025 Uiso calc R 1 1 . .
    C C20 0.54591(18) 0.74117(11) 0.48942(10) 0.0346(3) Uani d . 1 1 . .
    H H20A 0.6472 0.7767 0.5304 0.052 Uiso calc R 1 1 . .
    H H20B 0.5804 0.6802 0.4879 0.052 Uiso calc R 1 1 . .
    H H20C 0.4668 0.7435 0.5198 0.052 Uiso calc R 1 1 . .
    C C21 0.23844(18) 0.87415(10) 0.10281(10) 0.0292(3) Uani d . 1 1 . .
    H H21A 0.2185 0.8253 0.0552 0.044 Uiso calc R 1 1 . .
    H H21B 0.3167 0.9165 0.0959 0.044 Uiso calc R 1 1 . .
    H H21C 0.1296 0.9031 0.0871 0.044 Uiso calc R 1 1 . .
loop_
    _atom_site_aniso_label
    _atom_site_aniso_U_11
    _atom_site_aniso_U_22
    _atom_site_aniso_U_33
    _atom_site_aniso_U_12
    _atom_site_aniso_U_13
    _atom_site_aniso_U_23
    O1 0.0120(4) 0.0367(5) 0.0227(4) 0.0006(4) 0.0037(3) -0.0034(4)
    O2 0.0227(5) 0.0359(5) 0.0304(5) 0.0013(4) 0.0094(4) -0.0061(4)
    O3 0.0163(4) 0.0326(5) 0.0286(5) 0.0025(4) 0.0011(4) -0.0044(4)
    O4 0.0158(4) 0.0308(5) 0.0219(4) -0.0054(4) 0.0021(3) -0.0042(4)
    O5 0.0195(4) 0.0279(5) 0.0243(4) -0.0053(4) 0.0060(4) 0.0001(4)
    C1 0.0141(5) 0.0245(6) 0.0237(6) 0.0015(4) 0.0072(4) 0.0024(5)
    C2 0.0185(5) 0.0238(6) 0.0290(6) 0.0017(5) 0.0102(5) 0.0021(5)
    C3 0.0197(6) 0.0320(7) 0.0388(7) 0.0028(5) 0.0148(6) -0.0020(6)
    C4 0.0181(6) 0.0386(8) 0.0367(7) 0.0058(5) 0.0108(5) 0.0064(6)
    C5 0.0129(5) 0.0376(7) 0.0253(6) 0.0017(5) 0.0044(5) 0.0022(5)
    C6 0.0139(5) 0.0278(6) 0.0230(6) 0.0015(5) 0.0071(4) 0.0023(5)
    C7 0.0129(5) 0.0268(6) 0.0240(6) -0.0001(4) 0.0065(4) 0.0013(5)
    C8 0.0187(6) 0.0313(7) 0.0256(6) -0.0031(5) 0.0082(5) -0.0054(5)
    C9 0.0188(6) 0.0306(7) 0.0284(6) -0.0010(5) 0.0106(5) -0.0045(5)
    C10 0.0181(6) 0.0266(6) 0.0308(7) 0.0027(5) 0.0081(5) -0.0016(5)
    C11 0.0151(5) 0.0238(6) 0.0254(6) -0.0002(4) 0.0065(5) 0.0014(5)
    C12 0.0138(5) 0.0229(6) 0.0222(5) 0.0005(4) 0.0059(4) 0.0007(4)
    C13 0.0121(5) 0.0243(6) 0.0199(5) 0.0004(4) 0.0043(4) 0.0000(4)
    C14 0.0125(5) 0.0241(6) 0.0217(5) 0.0013(4) 0.0063(4) -0.0020(4)
    C15 0.0126(5) 0.0263(6) 0.0233(6) -0.0005(4) 0.0023(4) -0.0013(5)
    C16 0.0159(5) 0.0261(6) 0.0204(5) 0.0017(5) 0.0039(4) 0.0007(5)
    C17 0.0161(5) 0.0227(6) 0.0240(6) -0.0001(4) 0.0081(5) -0.0030(5)
    C18 0.0112(5) 0.0256(6) 0.0214(5) -0.0005(4) 0.0044(4) -0.0055(5)
    C19 0.0136(5) 0.0270(6) 0.0191(5) 0.0018(4) 0.0045(4) -0.0023(4)
    C20 0.0244(7) 0.0513(9) 0.0197(6) -0.0129(6) 0.0027(5) -0.0044(6)
    C21 0.0289(7) 0.0315(7) 0.0244(6) -0.0070(6) 0.0095(5) -0.0010(5)
_geom_special_details
;
All e.s.d.'s (except the e.s.d. in the dihedral angle between two l.s. planes)
are estimated using the full covariance matrix. The cell e.s.d.'s are taken
into account individually in the estimation of e.s.d.'s in distances, angles
and torsion angles; correlations between e.s.d.'s in cell parameters are only
used when they are defined by crystal symmetry. An approximate (isotropic)
treatment of cell e.s.d.'s is used for estimating e.s.d.'s involving l.s.
planes.
;
loop_
    _geom_bond_atom_site_label_1
    _geom_bond_atom_site_label_2
    _geom_bond_site_symmetry_2
    _geom_bond_distance
    _geom_bond_publ_flag
    O1 C6 . 1.3800(15) ?
    O1 C7 . 1.3836(14) ?
    O2 C2 . 1.2231(16) ?
    O3 C11 . 1.2283(15) ?
    O4 C18 . 1.3738(14) ?
    O4 C20 . 1.4297(16) ?
    O5 C17 . 1.3674(15) ?
    O5 C21 . 1.4309(16) ?
    C1 C6 . 1.3411(17) ?
    C1 C2 . 1.4676(17) ?
    C1 C13 . 1.5099(16) ?
    C2 C3 . 1.5122(17) ?
    C3 C4 . 1.517(2) ?
    C3 H3A . 0.9900 ?
    C3 H3B . 0.9900 ?
    C4 C5 . 1.528(2) ?
    C4 H4A . 0.9900 ?
    C4 H4B . 0.9900 ?
    C5 C6 . 1.4935(17) ?
    C5 H5A . 0.9900 ?
    C5 H5B . 0.9900 ?
    C7 C12 . 1.3446(17) ?
    C7 C8 . 1.4906(18) ?
    C8 C9 . 1.5294(17) ?
    C8 H8A . 0.9900 ?
    C8 H8B . 0.9900 ?
    C9 C10 . 1.5205(19) ?
    C9 H9A . 0.9900 ?
    C9 H9B . 0.9900 ?
    C10 C11 . 1.5103(18) ?
    C10 H10A . 0.9900 ?
    C10 H10B . 0.9900 ?
    C11 C12 . 1.4736(16) ?
    C12 C13 . 1.5108(17) ?
    C13 C14 . 1.5277(17) ?
    C13 H13A . 1.0000 ?
    C14 C15 . 1.3852(17) ?
    C14 C19 . 1.4017(16) ?
    C15 C16 . 1.3975(18) ?
    C15 H15A . 0.9500 ?
    C16 C17 . 1.3851(16) ?
    C16 H16A . 0.9500 ?
    C17 C18 . 1.4074(17) ?
    C18 C19 . 1.3874(18) ?
    C19 H19A . 0.9500 ?
    C20 H20A . 0.9800 ?
    C20 H20B . 0.9800 ?
    C20 H20C . 0.9800 ?
    C21 H21A . 0.9800 ?
    C21 H21B . 0.9800 ?
    C21 H21C . 0.9800 ?
loop_
    _geom_angle_atom_site_label_1
    _geom_angle_atom_site_label_2
    _geom_angle_atom_site_label_3
    _geom_angle_site_symmetry_1
    _geom_angle_site_symmetry_3
    _geom_angle
    _geom_angle_publ_flag
    C6 O1 C7 . . 117.80(9) ?
    C18 O4 C20 . . 116.55(10) ?
    C17 O5 C21 . . 116.37(10) ?
    C6 C1 C2 . . 119.46(11) ?
    C6 C1 C13 . . 122.55(11) ?
    C2 C1 C13 . . 117.98(11) ?
    O2 C2 C1 . . 120.73(11) ?
    O2 C2 C3 . . 120.81(12) ?
    C1 C2 C3 . . 118.43(11) ?
    C2 C3 C4 . . 113.83(11) ?
    C2 C3 H3A . . 108.8 ?
    C4 C3 H3A . . 108.8 ?
    C2 C3 H3B . . 108.8 ?
    C4 C3 H3B . . 108.8 ?
    H3A C3 H3B . . 107.7 ?
    C3 C4 C5 . . 111.70(11) ?
    C3 C4 H4A . . 109.3 ?
    C5 C4 H4A . . 109.3 ?
    C3 C4 H4B . . 109.3 ?
    C5 C4 H4B . . 109.3 ?
    H4A C4 H4B . . 107.9 ?
    C6 C5 C4 . . 110.85(11) ?
    C6 C5 H5A . . 109.5 ?
    C4 C5 H5A . . 109.5 ?
    C6 C5 H5B . . 109.5 ?
    C4 C5 H5B . . 109.5 ?
    H5A C5 H5B . . 108.1 ?
    C1 C6 O1 . . 122.37(10) ?
    C1 C6 C5 . . 125.67(12) ?
    O1 C6 C5 . . 111.95(11) ?
    C12 C7 O1 . . 122.51(11) ?
    C12 C7 C8 . . 125.84(11) ?
    O1 C7 C8 . . 111.66(10) ?
    C7 C8 C9 . . 110.54(10) ?
    C7 C8 H8A . . 109.5 ?
    C9 C8 H8A . . 109.5 ?
    C7 C8 H8B . . 109.5 ?
    C9 C8 H8B . . 109.5 ?
    H8A C8 H8B . . 108.1 ?
    C10 C9 C8 . . 109.91(11) ?
    C10 C9 H9A . . 109.7 ?
    C8 C9 H9A . . 109.7 ?
    C10 C9 H9B . . 109.7 ?
    C8 C9 H9B . . 109.7 ?
    H9A C9 H9B . . 108.2 ?
    C11 C10 C9 . . 111.68(11) ?
    C11 C10 H10A . . 109.3 ?
    C9 C10 H10A . . 109.3 ?
    C11 C10 H10B . . 109.3 ?
    C9 C10 H10B . . 109.3 ?
    H10A C10 H10B . . 107.9 ?
    O3 C11 C12 . . 120.76(12) ?
    O3 C11 C10 . . 121.91(11) ?
    C12 C11 C10 . . 117.29(11) ?
    C7 C12 C11 . . 118.98(11) ?
    C7 C12 C13 . . 121.98(10) ?
    C11 C12 C13 . . 119.03(10) ?
    C1 C13 C12 . . 108.70(10) ?
    C1 C13 C14 . . 111.50(10) ?
    C12 C13 C14 . . 110.69(9) ?
    C1 C13 H13A . . 108.6 ?
    C12 C13 H13A . . 108.6 ?
    C14 C13 H13A . . 108.6 ?
    C15 C14 C19 . . 118.98(11) ?
    C15 C14 C13 . . 120.72(10) ?
    C19 C14 C13 . . 120.28(11) ?
    C14 C15 C16 . . 121.10(11) ?
    C14 C15 H15A . . 119.4 ?
    C16 C15 H15A . . 119.4 ?
    C17 C16 C15 . . 119.84(11) ?
    C17 C16 H16A . . 120.1 ?
    C15 C16 H16A . . 120.1 ?
    O5 C17 C16 . . 124.70(11) ?
    O5 C17 C18 . . 115.81(10) ?
    C16 C17 C18 . . 119.48(11) ?
    O4 C18 C19 . . 124.51(11) ?
    O4 C18 C17 . . 115.33(11) ?
    C19 C18 C17 . . 120.13(11) ?
    C18 C19 C14 . . 120.35(11) ?
    C18 C19 H19A . . 119.8 ?
    C14 C19 H19A . . 119.8 ?
    O4 C20 H20A . . 109.5 ?
    O4 C20 H20B . . 109.5 ?
    H20A C20 H20B . . 109.5 ?
    O4 C20 H20C . . 109.5 ?
    H20A C20 H20C . . 109.5 ?
    H20B C20 H20C . . 109.5 ?
    O5 C21 H21A . . 109.5 ?
    O5 C21 H21B . . 109.5 ?
    H21A C21 H21B . . 109.5 ?
    O5 C21 H21C . . 109.5 ?
    H21A C21 H21C . . 109.5 ?
    H21B C21 H21C . . 109.5 ?
loop_
    _geom_torsion_atom_site_label_1
    _geom_torsion_atom_site_label_2
    _geom_torsion_atom_site_label_3
    _geom_torsion_atom_site_label_4
    _geom_torsion_site_symmetry_1
    _geom_torsion_site_symmetry_2
    _geom_torsion_site_symmetry_3
    _geom_torsion_site_symmetry_4
    _geom_torsion
    _geom_torsion_publ_flag
    C6 C1 C2 O2 . . . . 176.94(12) ?
    C13 C1 C2 O2 . . . . -1.98(19) ?
    C6 C1 C2 C3 . . . . -1.40(18) ?
    C13 C1 C2 C3 . . . . 179.68(11) ?
    O2 C2 C3 C4 . . . . 156.87(13) ?
    C1 C2 C3 C4 . . . . -24.78(18) ?
    C2 C3 C4 C5 . . . . 49.18(16) ?
    C3 C4 C5 C6 . . . . -47.29(15) ?
    C2 C1 C6 O1 . . . . -176.73(11) ?
    C13 C1 C6 O1 . . . . 2.14(19) ?
    C2 C1 C6 C5 . . . . 2.0(2) ?
    C13 C1 C6 C5 . . . . -179.18(12) ?
    C7 O1 C6 C1 . . . . 13.08(18) ?
    C7 O1 C6 C5 . . . . -165.77(11) ?
    C4 C5 C6 C1 . . . . 23.06(18) ?
    C4 C5 C6 O1 . . . . -158.14(11) ?
    C6 O1 C7 C12 . . . . -10.48(18) ?
    C6 O1 C7 C8 . . . . 169.57(11) ?
    C12 C7 C8 C9 . . . . -16.76(18) ?
    O1 C7 C8 C9 . . . . 163.19(11) ?
    C7 C8 C9 C10 . . . . 48.72(15) ?
    C8 C9 C10 C11 . . . . -57.64(15) ?
    C9 C10 C11 O3 . . . . -148.95(12) ?
    C9 C10 C11 C12 . . . . 33.42(16) ?
    O1 C7 C12 C11 . . . . 171.57(11) ?
    C8 C7 C12 C11 . . . . -8.48(19) ?
    O1 C7 C12 C13 . . . . -7.24(19) ?
    C8 C7 C12 C13 . . . . 172.71(12) ?
    O3 C11 C12 C7 . . . . -177.87(12) ?
    C10 C11 C12 C7 . . . . -0.21(17) ?
    O3 C11 C12 C13 . . . . 0.98(18) ?
    C10 C11 C12 C13 . . . . 178.63(11) ?
    C6 C1 C13 C12 . . . . -17.44(16) ?
    C2 C1 C13 C12 . . . . 161.44(11) ?
    C6 C1 C13 C14 . . . . 104.85(14) ?
    C2 C1 C13 C14 . . . . -76.26(14) ?
    C7 C12 C13 C1 . . . . 19.86(16) ?
    C11 C12 C13 C1 . . . . -158.95(11) ?
    C7 C12 C13 C14 . . . . -102.92(13) ?
    C11 C12 C13 C14 . . . . 78.27(13) ?
    C1 C13 C14 C15 . . . . -47.46(15) ?
    C12 C13 C14 C15 . . . . 73.68(13) ?
    C1 C13 C14 C19 . . . . 134.08(11) ?
    C12 C13 C14 C19 . . . . -104.78(12) ?
    C19 C14 C15 C16 . . . . 1.38(18) ?
    C13 C14 C15 C16 . . . . -177.10(11) ?
    C14 C15 C16 C17 . . . . 0.62(19) ?
    C21 O5 C17 C16 . . . . -5.67(18) ?
    C21 O5 C17 C18 . . . . 173.51(11) ?
    C15 C16 C17 O5 . . . . 175.93(11) ?
    C15 C16 C17 C18 . . . . -3.22(18) ?
    C20 O4 C18 C19 . . . . -5.34(18) ?
    C20 O4 C18 C17 . . . . 176.71(11) ?
    O5 C17 C18 O4 . . . . 2.67(16) ?
    C16 C17 C18 O4 . . . . -178.10(11) ?
    O5 C17 C18 C19 . . . . -175.38(10) ?
    C16 C17 C18 C19 . . . . 3.84(18) ?
    O4 C18 C19 C14 . . . . -179.71(11) ?
    C17 C18 C19 C14 . . . . -1.85(18) ?
    C15 C14 C19 C18 . . . . -0.75(17) ?
    C13 C14 C19 C18 . . . . 177.73(10) ?
loop_
    _geom_hbond_atom_site_label_D
    _geom_hbond_atom_site_label_H
    _geom_hbond_atom_site_label_A
    _geom_hbond_site_symmetry_A
    _geom_hbond_distance_DH
    _geom_hbond_distance_HA
    _geom_hbond_distance_DA
    _geom_hbond_angle_DHA
    _geom_hbond_publ_flag
    C3 H3A O4 1_455 0.99 2.41 3.3647(18) 161 yes
    C5 H5A O5 2_545 0.99 2.56 3.2366(17) 126 yes
    C9 H9A O2 2_545 0.99 2.55 3.3210(17) 135 yes
    C10 H10B O5 2_645 0.99 2.50 3.4822(19) 173 yes
    C21 H21C O2 4_575 0.98 2.57 3.1069(18) 114 yes
