# Supplementary material for: 9-(3,4-Dimeth­oxy­phen­yl)-3,4,5,6,7,9-hexa­hydroxanthene-1,8(2H)-dione
Source: Acta Crystallogr Sect E Struct Rep Online. 2011 May 20;67(Pt 6):o1449. doi: 10.1107/S1600536811017867 (PMC3120437; doi:10.1107/S1600536811017867)
Supplement: Supplementary file 2 [file e-67-o1449-Isup2.hkl]

# 
# h,k,l, Fc-squared, Fo-squared, sigma(Fo-squared) and status flag 
# 
data_I
_shelx_title ' ndpsu1a_0m in P2(1)/c (100K)' 
_shelx_refln_list_code          4 
_shelx_F_calc_maximum      214.26 
_exptl_crystal_F_000       752.00 
_reflns_d_resolution_high  0.7087 
 
loop_ 
 _symmetry_equiv_pos_as_xyz 
 'x, y, z' 
 '-x, y+1/2, -z+1/2' 
 '-x, -y, -z' 
 'x, -y-1/2, z-1/2' 
 
_cell_length_a     8.7733 
_cell_length_b    15.2246 
_cell_length_c    14.6646 
_cell_angle_alpha  90.000 
_cell_angle_beta  116.891 
_cell_angle_gamma  90.000 
 
_shelx_F_squared_multiplier     1.000 
 
loop_ 
 _refln_index_h 
 _refln_index_k 
 _refln_index_l 
 _refln_F_squared_calc 
 _refln_F_squared_meas 
 _refln_F_squared_sigma 
 _refln_observed_status 
   1   0   0     1727.28     1875.08     37.99 o 
   2   0   0      206.55      180.92      8.81 o 
   3   0   0      164.52      182.99      6.02 o 
   4   0   0     4452.34     5082.81    164.84 o 
   5   0   0     1242.12     1274.95     44.04 o 
   6   0   0      695.68      691.46     26.12 o 
   7   0   0      471.17      560.33     22.62 o 
   8   0   0       53.01       54.69      6.48 o 
   9   0   0      272.34      238.94     13.49 o 
  10   0   0      297.92      310.63     16.74 o 
  11   0   0      115.03      106.46     14.99 o 
   1   1   0     2077.37     2168.09     55.53 o 
   2   1   0        8.37       10.64      0.83 o 
   3   1   0      217.15      238.53      5.42 o 
   4   1   0     2738.24     3229.49     66.77 o 
   5   1   0     1794.65     2005.25     47.59 o 
   6   1   0        0.69        0.69      1.48 o 
   7   1   0      340.12      327.60     10.61 o 
   8   1   0      148.49      141.56      6.68 o 
   9   1   0        9.38        7.38      2.76 o 
  10   1   0        0.03        0.91      2.68 o 
  11   1   0        4.06        0.09      4.23 o 
   0   2   0      321.32      330.60     11.07 o 
   1   2   0      624.50      607.33     14.20 o 
   2   2   0      121.84      109.43      3.09 o 
   3   2   0       26.84       28.00      1.58 o 
   4   2   0        0.65        3.04      1.08 o 
   5   2   0      199.37      202.25      5.87 o 
   6   2   0        6.39        7.45      2.01 o 
   7   2   0      159.64      186.12      7.39 o 
   8   2   0       41.90       43.58      4.35 o 
   9   2   0      239.59      241.62      9.59 o 
  10   2   0       38.28       37.50      4.68 o 
   1   3   0     4840.69     4940.05    127.79 o 
   2   3   0       84.80       81.59      2.67 o 
   3   3   0       70.29       61.32      2.06 o 
   4   3   0      178.23      235.56      5.35 o 
   5   3   0      404.87      387.34      8.90 o 
   6   3   0        0.88        1.92      1.19 o 
   7   3   0        1.79        2.72      1.90 o 
   8   3   0       63.67       60.18      5.07 o 
   9   3   0       45.14       48.53      4.81 o 
  10   3   0       31.04       40.58      6.87 o 
   0   4   0     1220.86     1106.12     29.27 o 
   1   4   0     5204.78     5149.09    134.46 o 
   2   4   0     1471.82     1492.99     28.23 o 
   3   4   0        0.11        0.67      0.85 o 
   4   4   0      714.57      822.52     15.42 o 
   5   4   0       23.84       30.50      1.97 o 
   6   4   0      323.65      354.52      9.43 o 
   7   4   0        0.06        0.04      1.77 o 
   8   4   0      483.01      439.51     13.69 o 
   9   4   0       21.89       27.83      4.55 o 
  10   4   0      144.97      156.85     11.28 o 
   1   5   0       58.44       59.02      2.85 o 
   2   5   0     1320.23     1276.98     30.14 o 
   3   5   0       81.39       74.57      2.20 o 
   4   5   0      172.15      184.40      4.13 o 
   5   5   0      204.42      221.50      5.44 o 
   6   5   0      122.97      120.52      4.63 o 
   7   5   0      388.73      397.75     13.74 o 
   8   5   0       25.98       19.60      4.44 o 
   9   5   0        0.07        1.23      3.27 o 
  10   5   0        4.88        7.55      5.70 o 
   0   6   0      369.34      314.62     12.25 o 
   1   6   0      884.13      838.34     22.93 o 
   2   6   0      277.49      275.16      7.69 o 
   3   6   0     1054.66     1079.10     19.37 o 
   4   6   0       49.75       50.54      2.03 o 
   5   6   0       79.47       62.08      2.79 o 
   6   6   0      135.81      135.70      4.30 o 
   7   6   0     1226.23     1143.49     54.20 o 
   8   6   0      206.75      195.84     11.24 o 
   9   6   0       87.53       89.97      8.92 o 
  10   6   0       13.20       16.18      5.25 o 
   1   7   0      120.24      149.18      5.36 o 
   2   7   0       72.03       91.27      3.58 o 
   3   7   0      511.32      583.37     15.09 o 
   4   7   0      213.91      220.33      4.74 o 
   5   7   0      148.54      165.81      4.82 o 
   6   7   0      137.43      115.64      4.75 o 
   7   7   0       74.19       78.82      8.78 o 
   8   7   0      114.28      102.99      8.31 o 
   9   7   0        3.56        0.82      3.21 o 
  10   7   0      398.30      385.18     19.02 o 
   0   8   0     1300.05     1220.30     72.06 o 
   1   8   0       17.68       18.40      2.41 o 
   2   8   0      403.27      387.68     10.46 o 
   3   8   0      429.36      411.41     11.35 o 
   4   8   0        4.70        5.19      1.07 o 
   5   8   0      878.27      844.68     17.53 o 
   6   8   0      191.02      188.02      6.92 o 
   7   8   0       72.83       67.47     10.79 o 
   8   8   0        1.08        2.27      2.97 o 
   9   8   0       11.59        4.32      4.35 o 
  10   8   0      158.82      135.35     21.92 o 
   1   9   0      418.44      428.05     11.17 o 
   2   9   0       49.31       48.73      2.98 o 
   3   9   0     1032.54     1077.16     26.49 o 
   4   9   0       44.67       30.80      3.85 o 
   5   9   0      338.09      325.13      8.16 o 
   6   9   0      507.22      509.54     13.03 o 
   7   9   0       35.24       17.48     13.78 o 
   8   9   0        1.54        1.37      2.68 o 
   9   9   0       22.71       23.10      7.64 o 
  10   9   0      344.97      317.25     25.47 o 
   0  10   0     4347.07     4335.05     98.84 o 
   1  10   0     1103.48     1130.47     20.33 o 
   2  10   0       84.58       76.74      4.03 o 
   3  10   0      678.25      590.91     15.70 o 
   4  10   0        8.24       11.26      2.10 o 
   5  10   0       34.56       31.58      3.27 o 
   6  10   0       33.75       44.55      3.68 o 
   7  10   0        1.93        5.31      2.86 o 
   8  10   0        0.84        1.46      3.04 o 
   9  10   0       15.24       11.98      4.15 o 
   1  11   0      106.00      105.18      3.08 o 
   2  11   0       18.80       14.23      3.45 o 
   3  11   0       17.33       22.44      2.72 o 
   4  11   0      327.36      329.48      9.25 o 
   5  11   0       42.86       43.20      3.85 o 
   6  11   0       18.28       14.38      3.37 o 
   7  11   0       65.18       71.43      6.57 o 
   8  11   0       27.40       25.90      6.85 o 
   9  11   0       91.32       96.84      8.27 o 
   0  12   0       77.74       84.99      3.82 o 
   1  12   0      513.54      467.87      9.35 o 
   2  12   0       49.55       56.38      2.94 o 
   3  12   0       14.44       20.42      2.29 o 
   4  12   0      655.70      639.54     15.69 o 
   5  12   0       32.63       29.89      5.56 o 
   6  12   0        2.43        3.60      3.63 o 
   7  12   0       27.80       28.00      8.35 o 
   8  12   0        0.04        0.31      6.20 o 
   9  12   0        0.70        0.58      5.52 o 
   1  13   0       38.85       34.81      2.27 o 
   2  13   0        3.67        3.28      1.54 o 
   3  13   0       99.11      109.50      5.40 o 
   4  13   0      302.03      302.02     12.79 o 
   5  13   0      568.19      579.17     24.16 o 
   6  13   0       34.41       34.98      6.28 o 
   7  13   0       43.45       43.49     10.55 o 
   8  13   0       10.29        8.84      7.37 o 
   0  14   0       17.92       10.75      2.81 o 
   1  14   0        8.24        8.30      2.95 o 
   2  14   0       40.65       38.78      7.37 o 
   3  14   0       13.93       14.20      2.52 o 
   4  14   0       52.80       58.96      8.36 o 
   5  14   0      159.08      163.03     10.82 o 
   6  14   0       38.14       42.62      6.89 o 
   7  14   0        6.07        7.03      4.87 o 
   8  14   0        3.51        8.51      7.72 o 
   1  15   0        3.46        1.33      2.98 o 
   2  15   0      104.54       71.25      9.33 o 
   3  15   0      270.82      254.11     18.13 o 
   4  15   0       56.19       64.51      7.13 o 
   5  15   0       12.64       17.88      5.04 o 
   6  15   0        0.03       -6.45      6.45 o 
   7  15   0      302.01      308.29     17.29 o 
   0  16   0      396.36      332.97     18.97 o 
   1  16   0        1.66        0.90      3.10 o 
   2  16   0        0.29        0.50      3.23 o 
   3  16   0        8.65        7.37      4.60 o 
   4  16   0      214.39      239.31     18.64 o 
   5  16   0      154.75      156.04     17.85 o 
   6  16   0       38.08       28.56      6.26 o 
   7  16   0        9.16       18.56      9.47 o 
   1  17   0        0.08        2.17      3.40 o 
   2  17   0       47.62       45.48      7.77 o 
   3  17   0       99.32      101.50     12.41 o 
   4  17   0        3.98        7.39      5.60 o 
   5  17   0       86.24       90.91     13.70 o 
   6  17   0       70.41       72.76     13.31 o 
   0  18   0      183.63      165.57     11.67 o 
   1  18   0      102.03       92.64      9.45 o 
   2  18   0       96.82       80.07     10.25 o 
   3  18   0       17.12       15.18      5.62 o 
   4  18   0       19.53        4.35      5.75 o 
   5  18   0        0.09        9.19      6.67 o 
   1  19   0      139.70      126.31     11.03 o 
   2  19   0       37.12       27.21      6.54 o 
   3  19   0        0.74        4.32      4.94 o 
   4  19   0       12.08        7.76      5.91 o 
   5  19   0        0.00        5.45      7.13 o 
   0  20   0       31.43       23.81      4.95 o 
   1  20   0       13.31       22.72      5.64 o 
   2  20   0       16.34       16.53      5.65 o 
   3  20   0        6.98        8.97      5.85 o 
   4  20   0        0.31       -1.98      5.37 o 
   1  21   0       16.17       22.15      5.58 o 
   2  21   0       12.82       14.88      5.85 o 
 -11   1   1        0.24        3.51      3.15 o 
 -10   1   1        4.88        6.62      3.01 o 
  -9   1   1        5.69        6.20      2.57 o 
  -8   1   1       57.12       46.79      4.96 o 
  -7   1   1       20.62       17.49      2.73 o 
  -6   1   1      241.11      250.97      8.24 o 
  -5   1   1      100.17      104.41      4.40 o 
  -4   1   1     3704.95     4335.32     81.06 o 
  -3   1   1       12.62       21.88      1.36 o 
  -2   1   1     2238.23     2198.41     49.86 o 
  -1   1   1     1268.59     1152.59     19.93 o 
   0   1   1       58.48       44.33      2.64 o 
   1   1   1     1318.15     1415.17     29.05 o 
   2   1   1     1010.72     1064.15     20.49 o 
   3   1   1     1417.83     1671.92     29.56 o 
   4   1   1        1.06        0.67      1.13 o 
   5   1   1        1.17        1.74      1.11 o 
   6   1   1      279.59      258.63      8.71 o 
   7   1   1        1.01        5.79      2.17 o 
   8   1   1       10.91       10.33      2.70 o 
   9   1   1      489.13      524.25     16.35 o 
  10   1   1      124.32      119.86      8.00 o 
 -11   2   1       51.90       42.45      6.92 o 
 -10   2   1      508.99      528.49     20.83 o 
  -9   2   1       10.46        9.31      2.71 o 
  -8   2   1      394.92      348.65     11.48 o 
  -7   2   1       72.28       72.75      4.87 o 
  -6   2   1       23.69       26.09      2.46 o 
  -5   2   1       24.42       36.22      2.08 o 
  -4   2   1      543.12      633.43     12.95 o 
  -3   2   1     6330.04     6565.60    121.78 o 
  -2   2   1     4903.14     4683.57    145.86 o 
  -1   2   1        9.88        1.14      0.76 o 
   0   2   1       28.40       29.58      1.67 o 
   1   2   1       56.09      103.99      3.06 o 
   2   2   1     5975.04     6249.47    115.81 o 
   3   2   1      263.22      295.79      6.63 o 
   4   2   1      106.53      128.92      3.34 o 
   5   2   1      354.88      373.96     10.88 o 
   6   2   1      175.54      187.16      7.09 o 
   7   2   1      190.98      193.56      8.82 o 
   8   2   1        1.30       -1.18      2.03 o 
   9   2   1        1.09        1.94      2.48 o 
  10   2   1      424.20      463.27     18.25 o 
 -11   3   1       27.67       36.96      7.05 o 
 -10   3   1      281.18      295.59     13.29 o 
  -9   3   1       27.79       24.71      3.53 o 
  -8   3   1        0.50        0.75      1.74 o 
  -7   3   1      243.01      253.29      8.82 o 
  -6   3   1       12.53       21.25      1.91 o 
  -5   3   1      380.83      382.64      8.08 o 
  -4   3   1     2048.34     2254.12     39.69 o 
  -3   3   1      565.49      644.81     11.83 o 
  -2   3   1     5526.38     5585.76    103.46 o 
  -1   3   1     3701.55     3330.37     87.13 o 
   0   3   1      636.73      615.35     17.07 o 
   1   3   1      108.08       96.90      2.73 o 
   2   3   1      576.04      567.84     12.35 o 
   3   3   1     2219.87     2508.00     41.16 o 
   4   3   1       40.54       36.69      2.13 o 
   5   3   1        2.68        4.09      1.19 o 
   6   3   1     1350.48     1275.78     31.82 o 
   7   3   1      322.61      329.42     12.48 o 
   8   3   1       68.98       77.80      5.59 o 
   9   3   1      232.45      227.83      9.37 o 
  10   3   1       58.19       67.61      8.55 o 
 -11   4   1       48.59       49.02     15.16 o 
 -10   4   1        1.24        3.12      3.84 o 
  -9   4   1       91.46       92.26      7.60 o 
  -8   4   1       52.38       33.74      3.65 o 
  -7   4   1      975.81      899.02     23.53 o 
  -6   4   1       74.41       65.04      3.14 o 
  -5   4   1       50.40       55.09      2.50 o 
  -4   4   1       19.65       24.57      1.55 o 
  -3   4   1        0.07        0.30      0.62 o 
  -2   4   1      114.14      116.28      3.43 o 
  -1   4   1     8602.39     8169.30    150.80 o 
   0   4   1      300.86      274.80      6.19 o 
   1   4   1      529.82      527.87     11.40 o 
   2   4   1        6.11       11.19      0.89 o 
   3   4   1     4067.00     4688.90     81.22 o 
   4   4   1        5.11        6.97      1.16 o 
   5   4   1       62.37       65.97      3.14 o 
   6   4   1      549.28      536.92     13.32 o 
   7   4   1       74.95       55.93      4.39 o 
   8   4   1       55.57       50.37      4.45 o 
   9   4   1       12.87       10.32      3.59 o 
  10   4   1       73.29       52.15      7.49 o 
 -10   5   1      125.50      113.41     10.46 o 
  -9   5   1       11.22       15.83      4.32 o 
  -8   5   1      342.25      333.79     15.78 o 
  -7   5   1       45.93       29.74      3.40 o 
  -6   5   1      395.42      388.82      8.60 o 
  -5   5   1       71.90       57.12      2.55 o 
  -4   5   1      319.25      351.82      7.20 o 
  -3   5   1        2.91        1.85      0.72 o 
  -2   5   1      182.08      186.66      3.84 o 
  -1   5   1       26.46       32.07      1.53 o 
   0   5   1     1922.37     1777.18     33.40 o 
   1   5   1       56.93       70.58      2.70 o 
   2   5   1      401.92      372.79      9.88 o 
   3   5   1      868.35      932.61     16.97 o 
   4   5   1       69.35       99.25      3.01 o 
   5   5   1        0.91        0.00      1.06 o 
   6   5   1      855.80      842.26     19.53 o 
   7   5   1       56.36       40.20      4.49 o 
   8   5   1       51.88       51.28      6.81 o 
   9   5   1      208.13      219.71     12.95 o 
  10   5   1       49.20       49.96      7.45 o 
 -10   6   1        0.18        5.91      3.54 o 
  -9   6   1      397.37      343.14     16.72 o 
  -8   6   1        7.96       13.36      4.06 o 
  -7   6   1      709.15      627.42     20.00 o 
  -6   6   1      635.21      619.74     12.62 o 
  -5   6   1       30.41       32.11      1.69 o 
  -4   6   1      269.19      301.02      6.03 o 
  -3   6   1      850.69      874.94     14.90 o 
  -2   6   1      252.90      228.79      5.08 o 
  -1   6   1      227.38      231.37      5.01 o 
   0   6   1     2350.15     2212.90     38.27 o 
   1   6   1     1444.86     1396.76     37.52 o 
   2   6   1      686.95      679.00     16.89 o 
   3   6   1       57.80       55.19      3.27 o 
   4   6   1       96.28       83.09      2.75 o 
   5   6   1      129.44      127.38      4.19 o 
   6   6   1      435.21      413.57     14.87 o 
   7   6   1      452.54      425.57     18.52 o 
   8   6   1      293.89      292.37     14.80 o 
   9   6   1       31.60       25.36      5.34 o 
  10   6   1       15.36       20.47      5.29 o 
 -10   7   1        0.24        5.67      4.21 o 
  -9   7   1       21.97       18.91      5.32 o 
  -8   7   1        1.74       -0.52      2.42 o 
  -7   7   1       62.95       56.37      4.91 o 
  -6   7   1      670.45      692.46     16.51 o 
  -5   7   1      463.31      452.04      9.28 o 
  -4   7   1      836.58      853.51     15.91 o 
  -3   7   1      179.25      178.61      4.58 o 
  -2   7   1      988.65     1057.54     22.55 o 
  -1   7   1       90.62       72.61      2.16 o 
   0   7   1       25.76       24.04      1.08 o 
   1   7   1       15.99       15.24      1.46 o 
   2   7   1      438.71      499.32     12.96 o 
   3   7   1      193.66      211.64      6.77 o 
   4   7   1      541.88      572.32     12.14 o 
   5   7   1        0.20        3.38      1.20 o 
   6   7   1       37.75       30.11      3.47 o 
   7   7   1      516.47      458.92     19.51 o 
   8   7   1       19.53       17.05      4.34 o 
   9   7   1       77.01       62.21      7.56 o 
  10   7   1       12.52        7.07      4.31 o 
 -10   8   1      118.91      116.42     18.16 o 
  -9   8   1       90.59       87.83      8.64 o 
  -8   8   1       56.36       55.47      6.53 o 
  -7   8   1      137.85      145.17      7.24 o 
  -6   8   1      127.03      130.37      5.08 o 
  -5   8   1     1159.83     1213.03     24.35 o 
  -4   8   1       29.30       26.20      1.60 o 
  -3   8   1      141.55      152.26      5.23 o 
  -2   8   1      345.72      384.76     15.85 o 
  -1   8   1     1064.65     1038.42     17.30 o 
   0   8   1      372.91      329.71      5.65 o 
   1   8   1      149.54      128.79      3.87 o 
   2   8   1      339.58      350.88      9.69 o 
   3   8   1      686.81      742.61     18.96 o 
   4   8   1      964.16      937.97     18.92 o 
   5   8   1       39.81       35.62      2.77 o 
   6   8   1      195.47      184.66     10.29 o 
   7   8   1       52.89       40.40      5.31 o 
   8   8   1      220.89      217.71     25.07 o 
   9   8   1       15.50       13.83      4.57 o 
 -10   9   1       35.15       42.59      6.82 o 
  -9   9   1      770.00      753.01     30.14 o 
  -8   9   1       32.67       35.88      5.32 o 
  -7   9   1       27.12       23.35      3.39 o 
  -6   9   1        1.74        1.11      1.47 o 
  -5   9   1     1383.52     1329.56     26.45 o 
  -4   9   1      272.84      270.24      7.59 o 
  -3   9   1       89.98       87.25      3.59 o 
  -2   9   1      579.06      563.49     14.52 o 
  -1   9   1     2566.44     2458.56     40.05 o 
   0   9   1        0.17        1.07      0.59 o 
   1   9   1       53.23       49.93      2.67 o 
   2   9   1        3.68        5.84      1.45 o 
   3   9   1        7.99        7.87      1.69 o 
   4   9   1      268.77      282.34     10.27 o 
   5   9   1      146.03      145.33      4.54 o 
   6   9   1      304.96      262.34      9.03 o 
   7   9   1       91.99       89.89      7.16 o 
   8   9   1        8.86        2.09      6.48 o 
   9   9   1      276.74      237.76     13.35 o 
 -10  10   1       83.86       74.85     13.92 o 
  -9  10   1        0.13       -1.36      3.17 o 
  -8  10   1       43.78       39.39      6.87 o 
  -7  10   1        0.74        2.18      2.11 o 
  -6  10   1       67.44       68.57      4.07 o 
  -5  10   1      318.52      333.58      8.93 o 
  -4  10   1      303.39      318.84      8.73 o 
  -3  10   1       14.69       15.84      2.71 o 
  -2  10   1       92.69       81.95      3.72 o 
  -1  10   1      380.11      363.63      6.75 o 
   0  10   1      528.53      521.54      9.30 o 
   1  10   1      311.80      268.75      7.74 o 
   2  10   1        1.93        2.69      1.32 o 
   3  10   1      638.42      635.02     16.80 o 
   4  10   1      642.07      648.94     17.51 o 
   5  10   1      361.44      358.39     11.29 o 
   6  10   1      179.99      177.16      6.98 o 
   7  10   1        0.25        3.28      2.73 o 
   8  10   1       95.65       92.62      8.42 o 
   9  10   1        0.48        2.69      3.40 o 
  -8  11   1       12.07        9.86      3.77 o 
  -7  11   1       10.89       14.57      2.68 o 
  -6  11   1        6.53        6.52      3.30 o 
  -5  11   1       33.39       27.07      3.16 o 
  -4  11   1     1310.71     1304.69     28.92 o 
  -3  11   1      112.80      109.29      4.77 o 
  -2  11   1       75.77       66.56      2.93 o 
  -1  11   1       47.04       50.58      2.10 o 
   0  11   1       31.46       28.65      1.48 o 
   1  11   1        3.10        1.56      1.32 o 
   2  11   1      114.72      116.36      4.94 o 
   3  11   1      642.20      620.56     16.59 o 
   4  11   1      514.71      523.37     14.80 o 
   5  11   1      141.34      147.67      8.55 o 
   6  11   1       92.20       70.71      7.79 o 
   7  11   1      121.11      122.89      8.14 o 
   8  11   1       42.20       49.83      7.36 o 
   9  11   1       82.83       82.38      8.12 o 
  -9  12   1       21.69       26.21      4.89 o 
  -8  12   1        2.02        4.97      3.99 o 
  -7  12   1        0.27        2.85      4.40 o 
  -6  12   1       31.67       35.95      4.60 o 
  -5  12   1      320.67      319.47     12.00 o 
  -4  12   1      252.05      241.82      7.48 o 
  -3  12   1       86.88       90.10      7.42 o 
  -2  12   1       11.71       12.77      1.58 o 
  -1  12   1       82.18       80.23      2.69 o 
   0  12   1     1360.65     1302.20     23.39 o 
   1  12   1      177.20      170.12      5.12 o 
   2  12   1       61.06       51.01      5.44 o 
   3  12   1      461.74      464.65     15.75 o 
   4  12   1       91.76       96.83      9.96 o 
   5  12   1       54.97       63.68      7.59 o 
   6  12   1       43.76       36.56      7.19 o 
   7  12   1      156.20      164.67     16.46 o 
   8  12   1      123.10      148.82     18.06 o 
  -9  13   1        0.12       -1.80      6.14 o 
  -8  13   1       17.07       24.14      8.91 o 
  -7  13   1      228.36      239.07     14.41 o 
  -6  13   1        3.22        1.12      3.72 o 
  -5  13   1      213.20      214.07     12.25 o 
  -4  13   1      494.84      499.26     17.00 o 
  -3  13   1      411.60      373.59      9.81 o 
  -2  13   1      481.65      471.98     11.51 o 
  -1  13   1      187.76      167.50      4.71 o 
   0  13   1      381.34      346.71      9.83 o 
   1  13   1        3.41        4.32      1.58 o 
   2  13   1      182.28      168.02      7.36 o 
   3  13   1      202.44      220.39     11.06 o 
   4  13   1      243.47      242.54     12.99 o 
   5  13   1       18.32       16.10      4.75 o 
   6  13   1        9.29        6.91      4.42 o 
   7  13   1      126.20      120.68     15.66 o 
   8  13   1        4.38        7.62      7.50 o 
  -8  14   1        0.90        1.38      6.30 o 
  -7  14   1      103.29      116.15     11.75 o 
  -6  14   1        0.83       -1.80      3.63 o 
  -5  14   1       32.69       32.77      7.40 o 
  -4  14   1      292.01      291.78     14.27 o 
  -3  14   1       14.43       11.35      3.02 o 
  -2  14   1       28.18       27.22      4.36 o 
  -1  14   1       10.58       12.64      1.89 o 
   0  14   1        9.80        9.72      2.83 o 
   1  14   1      295.92      268.35     11.56 o 
   2  14   1       37.87       31.66      3.53 o 
   3  14   1      258.36      248.68     12.08 o 
   4  14   1       12.65       17.43      6.69 o 
   5  14   1      265.17      300.94     43.44 o 
   6  14   1       48.87       47.73      7.12 o 
   7  14   1        0.33       -2.92      6.60 o 
  -8  15   1      155.57      185.38     20.76 o 
  -7  15   1        5.53        8.83      5.21 o 
  -6  15   1        1.37        1.00      4.01 o 
  -5  15   1      106.73      104.37      9.78 o 
  -4  15   1      317.11      316.71     19.61 o 
  -3  15   1        3.49        4.29      4.44 o 
  -2  15   1      136.28      124.34     10.93 o 
  -1  15   1       53.93       48.89      4.76 o 
   0  15   1        7.62        5.28      2.11 o 
   1  15   1        0.40       -2.75      2.75 o 
   2  15   1       13.46       14.02      4.94 o 
   3  15   1      135.32      135.97      8.59 o 
   4  15   1      560.19      570.69     23.37 o 
   5  15   1      237.18      250.13     20.05 o 
   6  15   1        3.51        2.01      6.63 o 
   7  15   1       21.21       15.33      8.81 o 
  -7  16   1       25.56       25.27      8.27 o 
  -6  16   1        9.29        4.97      4.46 o 
  -5  16   1       10.61        8.72      4.40 o 
  -4  16   1        6.82       12.24      6.01 o 
  -3  16   1        8.40        5.52      4.49 o 
  -2  16   1       76.65       73.11      9.07 o 
  -1  16   1      106.11       82.85      5.42 o 
   0  16   1       58.00       53.04      4.59 o 
   1  16   1      261.30      263.59     17.30 o 
   2  16   1        7.41        6.11      4.81 o 
   3  16   1        8.54       10.00      5.32 o 
   4  16   1      144.32      166.04     15.57 o 
   5  16   1       10.31        4.61      5.70 o 
   6  16   1       15.23       20.74      8.10 o 
   7  16   1       14.41       26.19      9.96 o 
  -6  17   1        8.14        7.59      5.11 o 
  -5  17   1       93.61      117.18     15.26 o 
  -4  17   1      238.85      247.92     19.21 o 
  -3  17   1       51.77       41.51      7.83 o 
  -2  17   1        2.54        2.41      3.65 o 
  -1  17   1       24.64       18.63      3.04 o 
   0  17   1       14.99       11.84      2.62 o 
   1  17   1        6.06        1.41      3.42 o 
   2  17   1        2.13       -2.05      3.94 o 
   3  17   1      100.60      106.20     13.16 o 
   4  17   1       30.17       35.36      8.93 o 
   5  17   1       98.15      125.48     15.99 o 
   6  17   1       10.41        2.79      7.48 o 
  -6  18   1        5.17       13.50      7.52 o 
  -5  18   1      293.94      335.89     24.73 o 
  -4  18   1      138.78      155.16     14.90 o 
  -3  18   1        0.11        4.66      4.70 o 
  -2  18   1       31.17       23.63      6.02 o 
  -1  18   1        6.68        2.96      2.12 o 
   0  18   1        9.23        9.98      3.00 o 
   1  18   1        0.07       -1.76      3.28 o 
   2  18   1       34.92       25.98      7.07 o 
   3  18   1      222.94      238.38     18.23 o 
   4  18   1       56.79       70.22     11.64 o 
   5  18   1      351.28      346.70     25.73 o 
  -5  19   1        2.36        6.51      6.38 o 
  -4  19   1        9.61        6.68      6.24 o 
  -3  19   1       12.23        2.69      5.01 o 
  -2  19   1        3.95        4.12      4.04 o 
  -1  19   1       10.91        9.74      4.23 o 
   0  19   1       19.37       14.26      2.97 o 
   1  19   1       36.97       30.46      6.37 o 
   2  19   1       37.74       40.85      8.14 o 
   3  19   1        7.67        2.79      5.21 o 
   4  19   1       15.56       32.64      8.82 o 
  -4  20   1        8.82        2.63      5.78 o 
  -3  20   1        2.74        5.50      5.56 o 
  -2  20   1       38.27       37.30      7.12 o 
  -1  20   1       34.06       29.82      5.96 o 
   0  20   1        9.13       10.71      4.13 o 
   1  20   1        8.29        6.87      4.47 o 
   2  20   1        0.08        0.61      4.23 o 
   3  20   1        2.49       -2.13      4.91 o 
  -2  21   1       28.86       28.55      6.50 o 
  -1  21   1       10.47        8.49      4.21 o 
   0  21   1        3.93        1.36      3.27 o 
   1  21   1       57.60       50.42      8.18 o 
 -11   0   2      313.27      304.43     16.87 o 
 -10   0   2       17.20       24.56      6.02 o 
  -9   0   2      120.18      120.55      9.55 o 
  -8   0   2      110.63      119.59      9.05 o 
  -7   0   2       99.09       72.83     12.30 o 
  -6   0   2        8.04       16.36      3.95 o 
  -5   0   2     1518.78     1737.72     47.60 o 
  -4   0   2     4974.10     5274.72    138.64 o 
  -3   0   2      614.17      535.20     36.46 o 
  -1   0   2     3269.17     2911.50     75.30 o 
   0   0   2    45906.61    43245.76   1976.42 o 
   1   0   2      704.43      782.32     36.77 o 
   2   0   2       55.33       81.46      3.57 o 
   3   0   2     2124.73     2422.97     65.06 o 
   4   0   2       81.14      110.36      4.85 o 
   5   0   2     1052.53     1139.78     32.38 o 
   6   0   2      127.21      150.14      9.00 o 
   7   0   2      665.41      662.03     26.33 o 
   8   0   2      118.55      110.99     18.30 o 
   9   0   2      280.62      308.70     23.79 o 
  10   0   2      109.88       83.19     13.83 o 
 -11   1   2      133.17      138.79      8.74 o 
 -10   1   2      183.17      164.16     10.46 o 
  -9   1   2       36.09       20.99      3.38 o 
  -8   1   2      117.05      104.22      6.23 o 
  -7   1   2        5.06        4.25      1.81 o 
  -6   1   2       58.31       71.25      4.54 o 
  -5   1   2       65.30       71.24      3.25 o 
  -4   1   2     1331.55     1452.45     27.93 o 
  -3   1   2     3809.22     3779.62     70.24 o 
  -2   1   2       64.98       50.04      3.19 o 
  -1   1   2      563.91      499.43     10.47 o 
   0   1   2     5035.46     5163.74    134.87 o 
   1   1   2      515.40      597.35     14.37 o 
   2   1   2        3.07        0.12      0.78 o 
   3   1   2      334.83      365.78      7.98 o 
   4   1   2      224.93      286.54      6.78 o 
   5   1   2      111.44      106.11      3.89 o 
   6   1   2      704.89      719.79     19.44 o 
   7   1   2      255.71      256.69      9.33 o 
   8   1   2      134.92      147.58      7.37 o 
   9   1   2       22.54       22.93      3.95 o 
  10   1   2       11.64        8.44      4.89 o 
 -11   2   2        0.65        1.59      2.75 o 
 -10   2   2      104.71      111.88      7.42 o 
  -9   2   2       30.96       27.14      3.55 o 
  -8   2   2      134.00      140.74      6.53 o 
  -7   2   2       58.49       76.79      4.92 o 
  -6   2   2      332.73      377.46      9.89 o 
  -5   2   2      208.30      240.24      5.48 o 
  -4   2   2      972.92     1058.71     20.72 o 
  -3   2   2      844.25      838.56     26.01 o 
  -2   2   2     7827.94     7046.35    129.91 o 
  -1   2   2     3659.22     3315.73     56.73 o 
   0   2   2     4828.74     4495.89    211.13 o 
   1   2   2     2708.84     2843.47     65.32 o 
   2   2   2     1111.26     1273.19     24.70 o 
   3   2   2      222.22      263.45      6.16 o 
   4   2   2      483.56      510.79     10.95 o 
   5   2   2       22.78       24.59      1.87 o 
   6   2   2       70.42       82.33      5.15 o 
   7   2   2      110.45       98.35      5.92 o 
   8   2   2        2.58        4.21      2.41 o 
   9   2   2      261.37      270.27     16.96 o 
  10   2   2       53.32       41.86      6.10 o 
 -11   3   2      222.00      238.80     14.55 o 
 -10   3   2      104.55       95.45      6.72 o 
  -9   3   2       50.39       50.80      4.67 o 
  -8   3   2        1.68        2.74      2.04 o 
  -7   3   2       67.37       63.48      4.05 o 
  -6   3   2      748.50      813.13     16.93 o 
  -5   3   2      848.56      926.08     17.32 o 
  -4   3   2     1182.17     1201.67     23.50 o 
  -3   3   2     1087.39     1103.45     23.45 o 
  -2   3   2      343.01      295.57      8.97 o 
  -1   3   2    36001.56    32054.79    512.34 o 
   0   3   2      777.55      731.83     18.71 o 
   1   3   2     1460.52     1577.13     47.48 o 
   2   3   2      100.59      117.37      3.62 o 
   3   3   2      154.48      224.14      5.09 o 
   4   3   2      149.10      167.24      4.36 o 
   5   3   2        1.85        7.16      1.26 o 
   6   3   2     2056.46     2052.95     49.58 o 
   7   3   2       41.36       38.02      3.85 o 
   8   3   2        2.46       -0.31      2.16 o 
   9   3   2       28.64       39.59      6.41 o 
  10   3   2       13.22       12.87      4.34 o 
 -11   4   2      124.75      125.79     11.77 o 
 -10   4   2        1.03        2.13      3.49 o 
  -9   4   2       17.21       13.91      2.81 o 
  -8   4   2      157.56      155.73      6.85 o 
  -7   4   2       73.77       62.20      3.96 o 
  -6   4   2      648.20      634.25     12.70 o 
  -5   4   2       12.26       16.89      1.44 o 
  -4   4   2      754.86      787.52     15.87 o 
  -3   4   2       22.64       13.77      1.32 o 
  -2   4   2     2390.34     2211.25     41.40 o 
  -1   4   2    18216.54    16471.92    282.40 o 
   0   4   2      267.19      217.53      4.38 o 
   1   4   2      479.01      480.67      9.22 o 
   2   4   2      111.23      146.54      4.19 o 
   3   4   2      127.07      144.51      4.14 o 
   4   4   2      156.81      168.42      4.42 o 
   5   4   2        1.02        3.71      1.31 o 
   6   4   2      954.68      979.86     25.28 o 
   7   4   2       73.84       62.96      4.76 o 
   8   4   2        2.58        4.62      2.88 o 
   9   4   2      383.43      376.09     18.48 o 
  10   4   2      125.75      154.39     13.05 o 
 -11   5   2       21.22       18.93      5.38 o 
 -10   5   2       31.93       28.21      5.61 o 
  -9   5   2        6.50        6.34      3.53 o 
  -8   5   2       63.70       49.54      7.05 o 
  -7   5   2       75.65       80.07      5.90 o 
  -6   5   2        0.58        0.17      0.97 o 
  -5   5   2       81.56       87.35      2.99 o 
  -4   5   2     3257.80     3293.69     57.45 o 
  -3   5   2      106.14      141.39      3.61 o 
  -2   5   2      599.87      624.49     12.32 o 
  -1   5   2       35.97       25.48      1.99 o 
   0   5   2       53.10       66.76      3.12 o 
   1   5   2     1128.17     1224.34     29.02 o 
   2   5   2      262.75      293.93      8.69 o 
   3   5   2        8.84       10.21      1.01 o 
   4   5   2     1083.64     1096.64     22.09 o 
   5   5   2      899.16      949.16     21.74 o 
   6   5   2      112.25      103.09      6.50 o 
   7   5   2       34.78       28.06      5.46 o 
   8   5   2       75.46       78.72      8.22 o 
   9   5   2       89.09       78.14      8.60 o 
  10   5   2       74.60       81.30      9.50 o 
 -11   6   2      299.11      301.18     35.38 o 
 -10   6   2      232.62      216.05     12.96 o 
  -9   6   2        0.20        4.61      3.10 o 
  -8   6   2        0.67        4.21      2.45 o 
  -7   6   2      225.23      209.89      8.05 o 
  -6   6   2      241.77      242.12      6.03 o 
  -5   6   2      113.12       95.16      2.60 o 
  -4   6   2        0.04        0.55      0.65 o 
  -3   6   2      386.29      396.90      7.69 o 
  -2   6   2       15.28       18.20      1.16 o 
  -1   6   2      323.97      288.37      6.15 o 
   0   6   2        6.60        4.27      0.63 o 
   1   6   2       89.37       98.75      4.62 o 
   2   6   2        7.04        3.78      1.71 o 
   3   6   2      470.78      502.35      9.18 o 
   4   6   2      502.83      532.07     11.59 o 
   5   6   2      853.67      848.91     19.81 o 
   6   6   2        9.65       11.96      3.53 o 
   7   6   2      650.17      584.40     23.80 o 
   8   6   2        5.26        4.75      3.47 o 
   9   6   2        6.23        4.95      8.68 o 
 -10   7   2      597.38      573.89     24.94 o 
  -9   7   2       64.15       55.86      8.65 o 
  -8   7   2        0.17        2.19      2.31 o 
  -7   7   2       17.62       10.68      2.65 o 
  -6   7   2     1061.80      983.42     24.94 o 
  -5   7   2      116.35      116.07      4.21 o 
  -4   7   2      766.91      740.19     15.01 o 
  -3   7   2       23.72       33.41      2.33 o 
  -2   7   2      161.96      209.33      6.46 o 
  -1   7   2     2010.48     2093.89     36.33 o 
   0   7   2       12.66       15.18      1.24 o 
   1   7   2       87.11       97.23      4.54 o 
   2   7   2     1021.98     1191.37     28.72 o 
   3   7   2      854.36      844.43     20.22 o 
   4   7   2      359.17      321.93      9.19 o 
   5   7   2        4.34        6.37      1.74 o 
   6   7   2       49.85       56.49      4.69 o 
   7   7   2       31.03       30.20      5.07 o 
   8   7   2      361.19      324.46     15.88 o 
   9   7   2       52.64       49.62      9.46 o 
 -10   8   2       14.86       12.97      4.80 o 
  -9   8   2        2.20       -0.01      3.02 o 
  -8   8   2      164.14      147.05      7.97 o 
  -7   8   2      590.13      554.30     24.38 o 
  -6   8   2      653.05      651.04     15.73 o 
  -5   8   2       70.54       67.58      2.82 o 
  -4   8   2      120.10      112.96      2.93 o 
  -3   8   2       68.14       67.66      3.12 o 
  -2   8   2     1261.86     1335.65     23.72 o 
  -1   8   2     1369.19     1357.36     23.97 o 
   0   8   2      327.46      278.81      5.50 o 
   1   8   2      567.27      534.78     13.56 o 
   2   8   2       55.83       53.95      3.07 o 
   3   8   2       53.52       59.42      3.60 o 
   4   8   2        0.01        1.42      0.98 o 
   5   8   2       34.38       28.61      2.85 o 
   6   8   2       98.80       66.30      6.28 o 
   7   8   2      312.96      291.14     14.09 o 
   8   8   2       86.94       76.53      7.69 o 
   9   8   2        0.78        3.21      3.36 o 
 -10   9   2      297.66      274.52     14.92 o 
  -9   9   2       25.72       25.77      5.18 o 
  -8   9   2      304.53      308.33     12.15 o 
  -7   9   2      165.25      171.44      7.13 o 
  -6   9   2       72.19       77.45      4.25 o 
  -5   9   2      119.69      110.49      9.29 o 
  -4   9   2        0.22        1.77      0.89 o 
  -3   9   2       13.69       10.24      1.80 o 
  -2   9   2       39.60       49.79      2.08 o 
  -1   9   2       72.46       85.86      3.44 o 
   0   9   2      192.32      186.38      3.79 o 
   1   9   2      457.51      481.08     12.52 o 
   2   9   2        0.28        1.91      1.23 o 
   3   9   2      148.34      161.64      6.01 o 
   4   9   2        3.68        3.46      1.77 o 
   5   9   2       13.98       18.93      2.48 o 
   6   9   2       17.92        6.76      5.06 o 
   7   9   2        2.98        0.54      3.25 o 
   8   9   2        0.05       -2.20      2.79 o 
   9   9   2        2.51       -2.06      5.11 o 
 -10  10   2        9.06       10.81      4.51 o 
  -9  10   2        5.58        2.70      3.47 o 
  -8  10   2      126.43      125.62      7.57 o 
  -7  10   2        3.59        6.78      2.28 o 
  -6  10   2     1199.34     1160.91     26.24 o 
  -5  10   2       10.92        8.90      1.82 o 
  -4  10   2        2.67        6.39      1.20 o 
  -3  10   2       21.17       12.55      1.96 o 
  -2  10   2      565.83      553.69     12.78 o 
  -1  10   2     1198.18     1125.10     19.66 o 
   0  10   2      174.65      182.00      3.86 o 
   1  10   2       40.60       50.12      4.35 o 
   2  10   2        8.37        7.54      2.12 o 
   3  10   2      851.60      833.25     21.42 o 
   4  10   2        5.07        8.13      2.12 o 
   5  10   2       33.06       22.92      3.68 o 
   6  10   2      209.45      182.61      9.59 o 
   7  10   2       27.41       19.06     14.04 o 
   8  10   2       14.86        9.19      3.78 o 
   9  10   2       38.05       38.12      7.40 o 
  -9  11   2        6.34       -2.56      2.89 o 
  -8  11   2        0.39        1.24      2.36 o 
  -7  11   2      179.19      194.39     10.64 o 
  -6  11   2       22.01       21.09      3.35 o 
  -5  11   2        6.32        8.47      2.28 o 
  -4  11   2       60.95       49.78      3.37 o 
  -3  11   2      257.80      264.77      8.33 o 
  -2  11   2        6.78        8.48      1.06 o 
  -1  11   2       77.25       79.43      2.22 o 
   0  11   2        0.10        0.23      0.71 o 
   1  11   2       18.13       16.38      1.76 o 
   2  11   2      524.68      507.24     17.32 o 
   3  11   2       57.75       65.15      6.39 o 
   4  11   2      121.91      112.75      7.39 o 
   5  11   2       14.43        7.46      3.76 o 
   6  11   2      143.01      130.19     18.97 o 
   7  11   2       89.99       91.00     13.82 o 
   8  11   2       27.45       32.64      6.52 o 
  -9  12   2       16.00       20.19      4.57 o 
  -8  12   2      104.23      106.86     12.24 o 
  -7  12   2       88.47      101.79      7.79 o 
  -6  12   2      169.51      164.34      8.28 o 
  -5  12   2        6.04        8.75      2.70 o 
  -4  12   2      254.50      262.63      7.89 o 
  -3  12   2        0.07        4.89      1.55 o 
  -2  12   2      212.38      219.95      8.93 o 
  -1  12   2      193.38      171.25      4.97 o 
   0  12   2      156.61      149.94      4.18 o 
   1  12   2       88.40      101.97      4.57 o 
   2  12   2      890.54      894.49     32.16 o 
   3  12   2      140.89      138.95     23.42 o 
   4  12   2      244.97      250.74     16.17 o 
   5  12   2       75.40       60.35      7.55 o 
   6  12   2        1.11        1.14     11.11 o 
   7  12   2       68.55       66.51     12.11 o 
  -9  13   2       14.24       19.85      8.33 o 
  -8  13   2        3.94        3.93      6.19 o 
  -7  13   2      247.53      236.96     14.16 o 
  -6  13   2       12.34        6.24      6.68 o 
  -5  13   2      165.58      162.14      7.88 o 
  -4  13   2       52.27       43.09      4.44 o 
  -3  13   2       42.76       43.33      3.54 o 
  -2  13   2      213.10      222.43      9.20 o 
  -1  13   2       35.20       38.69      2.89 o 
   0  13   2      161.09      157.01      4.90 o 
   1  13   2      108.43      103.09      4.79 o 
   2  13   2      423.97      436.30     15.59 o 
   3  13   2       78.03       87.74      8.77 o 
   4  13   2        0.03        1.90      4.24 o 
   5  13   2       88.03       93.05     13.62 o 
   6  13   2        3.42        6.10      6.09 o 
  -8  14   2        1.52       -0.16      6.08 o 
  -7  14   2       27.82       29.97      6.21 o 
  -6  14   2        3.37        6.75      4.22 o 
  -5  14   2       95.42      101.93     10.90 o 
  -4  14   2       77.72       64.07      5.53 o 
  -3  14   2        6.61        5.31      2.07 o 
  -2  14   2      219.43      207.85      8.25 o 
  -1  14   2       42.52       30.74      2.75 o 
   0  14   2       71.31       55.86      3.75 o 
   1  14   2      271.99      254.22     11.55 o 
   2  14   2      131.01      128.23      6.42 o 
   3  14   2       86.09       86.99      6.23 o 
   4  14   2       87.13       90.65     12.24 o 
   5  14   2      318.86      301.39     22.85 o 
   6  14   2       31.28       29.48      8.81 o 
  -8  15   2       86.31       78.28     13.82 o 
  -7  15   2      105.87      108.78     10.73 o 
  -6  15   2        5.64        5.98      4.21 o 
  -5  15   2       55.87       43.06      6.65 o 
  -4  15   2       64.80       73.94      7.46 o 
  -3  15   2        1.87        2.40      3.71 o 
  -2  15   2        7.81        6.77      2.17 o 
  -1  15   2       10.61        8.12      2.41 o 
   0  15   2       21.56       21.66      2.52 o 
   1  15   2       17.41       19.05      6.31 o 
   2  15   2        0.93        6.86      2.70 o 
   3  15   2        9.94        8.63      3.57 o 
   4  15   2       47.57       50.18      5.32 o 
   5  15   2       54.79       47.39     10.49 o 
   6  15   2        0.40       -2.06      5.74 o 
  -7  16   2       22.46       26.77      6.57 o 
  -6  16   2        4.82       20.96      5.48 o 
  -5  16   2      141.37      160.06     10.76 o 
  -4  16   2      140.95      137.11     13.16 o 
  -3  16   2       22.39       13.27      5.31 o 
  -2  16   2        1.15       -0.20      3.22 o 
  -1  16   2       39.87       31.31      3.76 o 
   0  16   2      427.87      391.45     15.22 o 
   1  16   2       45.61       43.23      6.95 o 
   2  16   2       37.11       36.58      7.22 o 
   3  16   2        0.00        4.61      5.00 o 
   4  16   2      170.82      206.60     12.19 o 
   5  16   2        0.72        1.93      3.69 o 
   6  16   2        0.05        7.42      4.35 o 
  -7  17   2        0.11       -2.71      4.69 o 
  -6  17   2       68.34       75.86     13.10 o 
  -5  17   2       19.24       27.56      7.83 o 
  -4  17   2       84.58       93.86     12.34 o 
  -3  17   2        0.03        1.25      3.93 o 
  -2  17   2        8.15        8.64      4.20 o 
  -1  17   2       49.45       35.96      3.99 o 
   0  17   2       77.96       67.59      8.33 o 
   1  17   2       90.92       78.60     10.06 o 
   2  17   2      213.19      228.99     17.27 o 
   3  17   2      487.48      499.21     30.78 o 
   4  17   2      224.36      262.93     20.69 o 
   5  17   2       50.69       51.98      9.26 o 
   6  17   2       33.88       36.77     13.81 o 
  -6  18   2      111.42       98.16     14.63 o 
  -5  18   2        1.77        4.38      6.14 o 
  -4  18   2       11.50        8.94      6.03 o 
  -3  18   2        0.17       -3.66      3.90 o 
  -2  18   2       99.29      117.25     10.88 o 
  -1  18   2       26.81       25.06      4.59 o 
   0  18   2       91.39       99.23      9.83 o 
   1  18   2       41.64       41.02      7.64 o 
   2  18   2        2.31        7.38      4.97 o 
   3  18   2       36.33       29.22      8.47 o 
   4  18   2       13.68        3.92      6.50 o 
   5  18   2       10.31        6.42      7.16 o 
  -5  19   2       58.16       44.37      9.96 o 
  -4  19   2       52.74       51.32      9.77 o 
  -3  19   2       10.06       14.14      6.03 o 
  -2  19   2       11.70       15.00      5.06 o 
  -1  19   2      246.97      244.52     10.88 o 
   0  19   2       47.37       37.41      6.62 o 
   1  19   2        0.30        1.19      4.01 o 
   2  19   2      117.85      104.68     12.57 o 
   3  19   2        0.60        1.58      5.56 o 
   4  19   2        5.35        6.22      6.27 o 
  -4  20   2        8.68        6.17      5.80 o 
  -3  20   2       28.25       13.44      6.13 o 
  -2  20   2       11.36       12.54      4.87 o 
  -1  20   2        3.38        2.07      2.34 o 
   0  20   2        6.28        5.91      4.07 o 
   1  20   2       30.18       37.48      7.09 o 
   2  20   2        0.71        4.44      4.81 o 
   3  20   2       41.27       38.65      8.78 o 
  -2  21   2       80.20       82.66     10.35 o 
  -1  21   2        3.28       -0.96      3.43 o 
   0  21   2        5.60        8.83      4.56 o 
   1  21   2        0.11        1.99      4.32 o 
 -11   1   3      160.79      174.06      9.11 o 
 -10   1   3        6.69        6.03      2.63 o 
  -9   1   3       19.80       11.48      2.80 o 
  -8   1   3      275.00      208.07      8.04 o 
  -7   1   3       99.62      135.15      5.22 o 
  -6   1   3      113.23      130.94      4.35 o 
  -5   1   3     1523.36     1608.83     34.22 o 
  -4   1   3     3421.96     3583.59     67.01 o 
  -3   1   3      481.35      428.69      8.83 o 
  -2   1   3    12968.71    11573.48    489.60 o 
  -1   1   3      768.48      678.14     14.02 o 
   0   1   3        4.75        6.57      1.13 o 
   1   1   3     1334.67     1329.38     34.27 o 
   2   1   3       11.75       10.13      1.88 o 
   3   1   3      936.89     1119.79     20.58 o 
   4   1   3      150.46      157.89      4.54 o 
   5   1   3     4308.41     4427.71     83.93 o 
   6   1   3      212.25      207.99      8.38 o 
   7   1   3      185.39      167.23      7.37 o 
   8   1   3      200.05      218.53     10.56 o 
   9   1   3      407.59      469.02     22.51 o 
  10   1   3       36.93       25.49      6.24 o 
 -11   2   3       26.81       23.04      4.21 o 
 -10   2   3        6.93        9.43      2.86 o 
  -9   2   3       26.48       26.57      3.65 o 
  -8   2   3      135.21       96.97      5.91 o 
  -7   2   3       22.15       32.93      3.04 o 
  -6   2   3      291.91      338.20      8.00 o 
  -5   2   3       94.83       80.47      2.90 o 
  -4   2   3      342.22      307.10      7.31 o 
  -3   2   3     2323.02     2252.76     42.14 o 
  -2   2   3     1524.77     1390.44     26.25 o 
  -1   2   3      132.10      114.96      2.81 o 
   0   2   3     2158.34     2185.57     50.22 o 
   1   2   3      292.50      300.30      7.08 o 
   2   2   3      425.25      487.48     11.14 o 
   3   2   3      124.64      147.47      4.26 o 
   4   2   3      281.15      284.25      7.60 o 
   5   2   3      438.13      438.75     11.27 o 
   6   2   3      601.63      617.09     17.31 o 
   7   2   3       12.18       14.11      3.21 o 
   8   2   3       65.59       85.35      7.25 o 
   9   2   3       20.65       28.59      5.97 o 
  10   2   3       27.53       25.39      6.20 o 
 -11   3   3        6.93       -2.52      4.69 o 
 -10   3   3      103.55      104.79      7.01 o 
  -9   3   3       20.94       17.28      3.18 o 
  -8   3   3        2.13       11.02      2.16 o 
  -7   3   3       69.22       81.28      4.35 o 
  -6   3   3      292.74      301.79      7.94 o 
  -5   3   3      832.20      809.93     18.13 o 
  -4   3   3      306.57      331.73      9.40 o 
  -3   3   3      601.30      546.03      9.82 o 
  -2   3   3     8865.96     8296.37    132.64 o 
  -1   3   3     3662.40     3452.38     52.21 o 
   0   3   3      799.24      792.67     17.51 o 
   1   3   3      278.03      299.35      6.50 o 
   2   3   3     1319.77     1422.47     32.50 o 
   3   3   3       98.58      101.07      2.72 o 
   4   3   3      224.33      220.77      6.55 o 
   5   3   3      309.44      316.87      9.97 o 
   6   3   3      559.16      548.63     18.42 o 
   7   3   3      116.60      114.55      7.48 o 
   8   3   3       53.14       50.76      5.77 o 
   9   3   3        0.42        5.65      3.97 o 
 -11   4   3      150.90      153.57     12.05 o 
 -10   4   3       19.62       19.52      4.97 o 
  -9   4   3        5.61        5.46      2.39 o 
  -8   4   3      628.40      590.66     15.11 o 
  -7   4   3       93.53       78.04      4.54 o 
  -6   4   3       12.79        9.26      1.34 o 
  -5   4   3        7.55        7.29      1.76 o 
  -4   4   3        4.40        4.03      1.05 o 
  -3   4   3     2316.86     2173.64     37.93 o 
  -2   4   3     1029.74     1015.34     18.12 o 
  -1   4   3    11405.91    10849.24    185.81 o 
   0   4   3     2045.03     2083.02     36.32 o 
   1   4   3     4650.25     4798.27     89.57 o 
   2   4   3     3832.43     4289.62     74.85 o 
   3   4   3      217.84      286.82      5.88 o 
   4   4   3        1.78        0.86      1.00 o 
   5   4   3       10.79       10.68      2.16 o 
   6   4   3       21.29        7.23      2.76 o 
   7   4   3       69.99       74.57     10.64 o 
   8   4   3       40.24       47.33      5.55 o 
   9   4   3        8.86       12.05      6.22 o 
 -11   5   3       79.09       84.69      9.51 o 
 -10   5   3        1.57        3.50      4.83 o 
  -9   5   3       82.08       58.00      7.13 o 
  -8   5   3      139.69      137.49      6.16 o 
  -7   5   3      552.83      585.04     14.49 o 
  -6   5   3      238.39      228.94      5.71 o 
  -5   5   3      283.93      285.86      7.55 o 
  -4   5   3       37.84       39.23      2.00 o 
  -3   5   3       11.92       15.54      2.14 o 
  -2   5   3     2220.17     2179.38     38.07 o 
  -1   5   3     1712.32     1670.75     29.33 o 
   0   5   3     1760.58     1793.46     31.49 o 
   1   5   3      324.09      319.77      6.95 o 
   2   5   3      711.84      842.09     35.26 o 
   3   5   3      619.19      679.49     11.46 o 
   4   5   3      326.90      375.35      8.19 o 
   5   5   3       32.04       36.45      2.81 o 
   6   5   3      146.78      142.99      6.24 o 
   7   5   3       81.01       94.09      7.16 o 
   8   5   3       24.92       24.09      5.32 o 
   9   5   3        7.43        2.00      4.73 o 
 -11   6   3      373.03      353.04     18.21 o 
 -10   6   3       17.56       19.17      4.94 o 
  -9   6   3        8.29        5.30      3.08 o 
  -8   6   3      353.67      325.58     12.51 o 
  -7   6   3      458.16      419.41     15.40 o 
  -6   6   3      562.95      545.27     12.02 o 
  -5   6   3        1.57        2.38      0.81 o 
  -4   6   3      128.59       86.45      2.87 o 
  -3   6   3        0.66        1.66      0.77 o 
  -2   6   3      224.30      259.28      5.78 o 
  -1   6   3     1894.35     1847.08     33.04 o 
   0   6   3      319.88      321.14      8.13 o 
   1   6   3       62.58       50.04      1.74 o 
   2   6   3       40.78       40.38      2.01 o 
   3   6   3       86.03       87.39      2.64 o 
   4   6   3        3.11        5.67      1.20 o 
   5   6   3       75.09       80.63      4.73 o 
   6   6   3      194.47      204.08     15.10 o 
   7   6   3        9.23        4.66      3.30 o 
   8   6   3       37.69       31.52      7.52 o 
   9   6   3       68.09       57.87     10.12 o 
 -11   7   3       11.09        7.85      4.64 o 
 -10   7   3        6.52        6.08      3.96 o 
  -9   7   3       27.91       27.29      4.59 o 
  -8   7   3       36.78       23.89      3.71 o 
  -7   7   3        4.83        4.57      2.10 o 
  -6   7   3      789.57      799.76     28.99 o 
  -5   7   3      209.65      219.22      5.11 o 
  -4   7   3      239.61      212.19      4.84 o 
  -3   7   3      697.86      716.83     14.06 o 
  -2   7   3       17.36       19.54      1.36 o 
  -1   7   3        2.16        3.27      0.79 o 
   0   7   3        9.54       18.07      1.24 o 
   1   7   3       47.12       62.88      4.67 o 
   2   7   3     1519.47     1730.48     59.09 o 
   3   7   3        0.67        0.75      0.71 o 
   4   7   3       30.74       36.46      2.73 o 
   5   7   3      152.34      130.17      6.62 o 
   6   7   3       39.76       36.71     15.23 o 
   7   7   3      343.36      313.40     15.11 o 
   8   7   3       59.10       42.34      7.99 o 
   9   7   3        8.90        2.58      4.52 o 
 -10   8   3      198.07      171.87     11.35 o 
  -9   8   3       39.89       31.44      4.51 o 
  -8   8   3       34.45       32.63      4.22 o 
  -7   8   3        2.95        4.74      2.74 o 
  -6   8   3        9.20        7.69      1.72 o 
  -5   8   3     2388.74     2403.74     46.00 o 
  -4   8   3        0.47        2.38      0.82 o 
  -3   8   3        3.77        2.38      0.76 o 
  -2   8   3      114.15      110.33      2.97 o 
  -1   8   3     3783.86     3805.63     65.64 o 
   0   8   3       63.18       52.71      1.87 o 
   1   8   3        4.05        3.70      1.63 o 
   2   8   3      470.78      523.70     20.41 o 
   3   8   3       60.14       53.08      5.36 o 
   4   8   3        7.89        9.58      1.55 o 
   5   8   3        1.21       -0.24      1.43 o 
   6   8   3       59.33       42.84      5.24 o 
   7   8   3        2.90        1.87      3.66 o 
   8   8   3      112.44       89.81     11.02 o 
   9   8   3        0.20        4.69      4.49 o 
 -10   9   3      193.00      195.22     12.15 o 
  -9   9   3       49.54       56.97      5.76 o 
  -8   9   3      268.10      252.63     13.49 o 
  -7   9   3      241.60      249.07      8.96 o 
  -6   9   3      370.50      367.74     10.01 o 
  -5   9   3     2385.87     2343.39     45.31 o 
  -4   9   3        0.92        3.79      1.04 o 
  -3   9   3      626.03      666.57     12.58 o 
  -2   9   3       43.55       44.35      2.33 o 
  -1   9   3      639.93      608.78     12.84 o 
   0   9   3      110.48       98.48      2.67 o 
   1   9   3     1186.01     1111.96     24.03 o 
   2   9   3       77.31       59.49      4.27 o 
   3   9   3      287.13      291.77     14.73 o 
   4   9   3       14.27        9.72      1.50 o 
   5   9   3        5.71        3.53      2.23 o 
   6   9   3      871.80      837.12     31.38 o 
   7   9   3      115.41       97.16      9.16 o 
   8   9   3       15.42       18.07      5.54 o 
   9   9   3       17.76       22.31      6.32 o 
 -10  10   3       14.31       15.88      4.97 o 
  -9  10   3       12.04       14.96      3.49 o 
  -8  10   3        8.73        7.37      5.96 o 
  -7  10   3       67.57       63.53      6.38 o 
  -6  10   3       45.31       55.67      4.67 o 
  -5  10   3      268.85      256.09      6.78 o 
  -4  10   3      313.70      305.43      7.27 o 
  -3  10   3        1.15        1.25      0.91 o 
  -2  10   3        1.08        0.90      0.71 o 
  -1  10   3        1.57        2.07      0.65 o 
   0  10   3      244.39      234.79      6.47 o 
   1  10   3      466.10      471.30     11.19 o 
   2  10   3       93.53       97.44      4.54 o 
   3  10   3        0.03        1.08      2.17 o 
   4  10   3       68.25       86.73      7.69 o 
   5  10   3       69.33       55.97      6.51 o 
   6  10   3       24.85       18.45      4.31 o 
   7  10   3       17.33       13.03      4.14 o 
   8  10   3       15.19       14.56      4.92 o 
 -10  11   3        0.09        4.85      3.87 o 
  -9  11   3       17.58       18.76      3.88 o 
  -8  11   3        3.59        4.34      2.54 o 
  -7  11   3       41.04       37.90      4.38 o 
  -6  11   3      308.60      304.14      8.83 o 
  -5  11   3     1474.17     1413.71     31.06 o 
  -4  11   3      165.69      169.39      4.78 o 
  -3  11   3        0.00        0.31      0.95 o 
  -2  11   3       51.23       49.02      2.17 o 
  -1  11   3      102.06       90.31      2.50 o 
   0  11   3      171.78      145.18      4.04 o 
   1  11   3        4.16        1.17      1.39 o 
   2  11   3       36.43       42.73      3.59 o 
   3  11   3      897.12      883.08     33.30 o 
   4  11   3      148.23      144.94     13.47 o 
   5  11   3       37.54       27.11      6.95 o 
   7  11   3        6.34        6.68      3.59 o 
   8  11   3        6.23        9.88      4.42 o 
  -9  12   3       50.08       60.07      7.11 o 
  -8  12   3        0.39        6.24      2.75 o 
  -7  12   3        7.45        8.42      2.38 o 
  -6  12   3       69.99       67.17      6.12 o 
  -5  12   3       69.14       58.89      5.20 o 
  -4  12   3       91.75       87.53      3.94 o 
  -3  12   3      346.33      332.18      7.83 o 
  -2  12   3       40.27       41.57      2.66 o 
  -1  12   3       64.19       63.02      3.66 o 
   0  12   3        0.10        1.48      0.94 o 
   1  12   3       96.16       89.95      6.25 o 
   2  12   3      437.22      445.38     14.79 o 
   3  12   3      164.54      164.34      9.73 o 
   4  12   3       40.14       50.82      9.46 o 
   5  12   3        6.67        4.55      4.94 o 
  -9  13   3        9.15       15.88      7.97 o 
  -8  13   3        3.32        5.41      5.61 o 
  -7  13   3      121.32      141.41      8.46 o 
  -6  13   3        1.80       -2.29      2.29 o 
  -5  13   3       20.03       19.58      3.47 o 
  -4  13   3      294.16      299.50      9.75 o 
  -3  13   3        4.03        2.59      1.45 o 
  -2  13   3      339.50      304.50      9.13 o 
  -1  13   3        1.93        2.23      1.41 o 
   0  13   3      487.37      472.72     11.30 o 
   1  13   3      241.48      265.81     10.33 o 
   2  13   3     1821.99     1929.39     53.44 o 
   3  13   3        6.60        8.47      2.78 o 
   4  13   3      106.83      115.72      8.99 o 
   5  13   3        0.14        3.35      5.66 o 
   6  13   3        8.46        0.79      6.91 o 
  -9  14   3        3.78       10.61      7.75 o 
  -8  14   3        8.21       11.28      5.33 o 
  -7  14   3       80.51       95.79      9.97 o 
  -6  14   3        0.01        2.49      3.77 o 
  -5  14   3      165.33      175.29      8.35 o 
  -4  14   3       32.00       26.88      3.17 o 
  -3  14   3      334.27      299.61      9.20 o 
  -2  14   3      123.07      134.80      6.46 o 
  -1  14   3      215.16      203.55      7.74 o 
   0  14   3      279.41      241.36      8.57 o 
   1  14   3      238.34      254.43     14.27 o 
   2  14   3     1479.86     1506.24     42.61 o 
   3  14   3      121.94      125.99      7.30 o 
   4  14   3      173.96      187.17     11.01 o 
   5  14   3       15.42       12.48      4.61 o 
   6  14   3      327.66      357.26     25.26 o 
   7  14   3       39.45       46.70     10.01 o 
  -8  15   3       92.21       90.01     10.15 o 
  -7  15   3       71.49       72.68     14.67 o 
  -6  15   3        3.89        3.94      4.04 o 
  -5  15   3       15.11        6.62      3.78 o 
  -4  15   3        0.78       -0.24      4.10 o 
  -3  15   3       78.00       93.09     10.71 o 
  -2  15   3       65.58       54.80      4.27 o 
  -1  15   3       51.61       48.69      4.05 o 
   0  15   3      129.20      112.16     15.40 o 
   1  15   3      227.74      223.35     19.83 o 
   2  15   3      524.85      552.89     25.39 o 
   3  15   3       52.37       58.20      5.49 o 
   4  15   3       35.65       33.82      4.58 o 
   5  15   3       14.49       18.23      3.87 o 
   6  15   3        0.08        3.20      4.21 o 
  -7  16   3       32.36       37.35      7.13 o 
  -6  16   3       25.58       25.00      5.97 o 
  -5  16   3       49.11       36.77      8.90 o 
  -4  16   3       12.82       16.26      6.13 o 
  -3  16   3       93.05       86.75     10.49 o 
  -2  16   3        2.41        0.22      2.07 o 
  -1  16   3       35.84       41.22      9.75 o 
   0  16   3       63.83       60.64      8.39 o 
   1  16   3       45.45       46.28      9.48 o 
   2  16   3       29.19       29.08      4.72 o 
   3  16   3       10.90       14.82      3.39 o 
   4  16   3       35.27       37.87      4.98 o 
   5  16   3        2.19        2.23      3.17 o 
   6  16   3       19.28       23.47      4.67 o 
  -7  17   3        3.76       12.48     10.39 o 
  -6  17   3      307.79      374.54     26.99 o 
  -5  17   3        9.03        9.54      6.04 o 
  -4  17   3        7.42       12.98      5.50 o 
  -3  17   3        0.90       -3.19      3.56 o 
  -2  17   3        0.87        1.60      2.73 o 
  -1  17   3        6.42        9.26      2.60 o 
   0  17   3       16.80       14.81      4.82 o 
   1  17   3        3.90        2.25      3.99 o 
   2  17   3        2.47        6.33      4.79 o 
   3  17   3       10.97       12.49      7.03 o 
   4  17   3      145.99      195.25     18.04 o 
   5  17   3       65.24       57.14      8.14 o 
  -6  18   3       48.01       42.10     10.56 o 
  -5  18   3       89.46       92.70     13.35 o 
  -4  18   3       21.61       17.72      6.47 o 
  -3  18   3       10.51       10.29      5.15 o 
  -2  18   3      106.75      106.41     11.44 o 
  -1  18   3        0.96        3.34      2.34 o 
   0  18   3       23.11       19.21      5.33 o 
   1  18   3       44.79       22.85      6.46 o 
   2  18   3       32.37       42.60      8.76 o 
   3  18   3       94.21       92.13     12.91 o 
   4  18   3      133.61      157.99     18.16 o 
  -5  19   3       47.69       41.65      9.23 o 
  -4  19   3       38.18       43.92      9.10 o 
  -3  19   3       24.50       25.10      6.72 o 
  -2  19   3       28.31       26.88      6.02 o 
  -1  19   3       29.19       27.65      8.13 o 
   0  19   3        0.42       -1.19      3.72 o 
   1  19   3      112.46      130.25     12.60 o 
   2  19   3        5.60       -1.72      4.82 o 
   3  19   3       19.26       13.65      6.66 o 
   4  19   3       84.08       98.37     14.33 o 
  -4  20   3       30.75       30.40      7.89 o 
  -3  20   3       23.93       13.90      5.90 o 
  -2  20   3       29.11       37.86      6.90 o 
  -1  20   3       83.12       88.32      5.98 o 
   0  20   3        1.34        9.87      4.66 o 
   1  20   3        8.52        9.69      5.23 o 
   2  20   3        0.94        2.01      4.86 o 
  -2  21   3       10.48        2.61      4.33 o 
  -1  21   3       47.21       47.09      6.72 o 
   0  21   3        0.07        6.80      4.62 o 
 -11   0   4       11.58       14.50      4.65 o 
 -10   0   4      109.09      111.85     10.37 o 
  -9   0   4       38.85       19.32      8.99 o 
  -8   0   4      215.37      219.30     11.61 o 
  -7   0   4       12.92       10.93      2.54 o 
  -6   0   4      379.82      407.15     16.73 o 
  -5   0   4      388.79      451.95     17.22 o 
  -4   0   4      255.19      236.78      8.85 o 
  -3   0   4        4.17        3.68      1.16 o 
  -2   0   4      401.56      331.16     11.78 o 
  -1   0   4      353.58      411.50     19.75 o 
   0   0   4     7191.91     7363.85    236.87 o 
   1   0   4      118.55      122.59     17.11 o 
   2   0   4      979.61     1148.05     31.92 o 
   3   0   4      153.36      167.64     12.80 o 
   4   0   4      443.43      460.75     17.99 o 
   5   0   4      364.47      392.55     24.01 o 
   6   0   4      137.45      150.86     13.76 o 
   7   0   4      388.04      409.75     27.08 o 
   8   0   4       40.53       39.48      9.12 o 
   9   0   4      115.51      104.11     10.14 o 
 -11   1   4      147.90      153.88      8.79 o 
 -10   1   4      147.51      146.96      7.85 o 
  -9   1   4       18.50       15.55      2.99 o 
  -8   1   4       17.96       29.63      2.98 o 
  -7   1   4      105.86      106.63      4.21 o 
  -6   1   4      102.11       93.31      3.61 o 
  -5   1   4     6371.07     6244.07    116.22 o 
  -4   1   4      311.09      266.19      6.13 o 
  -3   1   4      116.23      118.29      4.57 o 
  -2   1   4     4936.67     4369.08    113.43 o 
  -1   1   4      104.38       81.44      2.81 o 
   0   1   4     1032.98     1121.96     26.37 o 
   1   1   4     1321.73     1493.07     31.36 o 
   2   1   4      101.34      113.98      3.74 o 
   3   1   4        1.54        0.45      0.85 o 
   4   1   4       63.79       69.71      3.64 o 
   5   1   4     1087.47     1084.97     39.44 o 
   6   1   4      130.74      147.62      9.55 o 
   7   1   4       44.56       36.93      5.74 o 
   8   1   4        0.82        3.95      3.95 o 
   9   1   4      140.84      133.67      7.76 o 
 -11   2   4        4.29        7.25      3.21 o 
 -10   2   4        1.29        3.95      2.48 o 
  -9   2   4       80.15       79.63      5.73 o 
  -8   2   4      116.54      133.92      5.55 o 
  -7   2   4      210.68      193.61      6.42 o 
  -6   2   4      122.82      121.54      3.83 o 
  -5   2   4      478.74      499.14     10.01 o 
  -4   2   4       56.69       56.04      2.66 o 
  -3   2   4        3.88        4.04      0.73 o 
  -2   2   4     2893.90     2806.50     52.39 o 
  -1   2   4     7946.38     7617.27    140.10 o 
   0   2   4      316.60      309.44      7.25 o 
   1   2   4      999.58     1235.78     26.22 o 
   2   2   4      993.26     1105.23     26.70 o 
   3   2   4      105.57      140.02      4.62 o 
   4   2   4      758.09      796.07     18.16 o 
   5   2   4      431.79      430.64     14.58 o 
   6   2   4        0.05        3.18      2.80 o 
   7   2   4       39.39       39.01      9.87 o 
   8   2   4       64.36       78.35      6.87 o 
   9   2   4      331.63      340.72     16.83 o 
 -11   3   4       89.29      103.57     10.48 o 
 -10   3   4        8.96        8.36      2.74 o 
  -9   3   4        1.21       -0.33      1.79 o 
  -8   3   4      118.45      106.44      5.35 o 
  -7   3   4      595.95      602.09     14.80 o 
  -6   3   4       41.68       46.89      3.18 o 
  -5   3   4     2234.67     2327.51     41.15 o 
  -4   3   4       37.76       50.15      1.90 o 
  -3   3   4     6242.79     5990.97    102.72 o 
  -2   3   4     1710.48     1610.78     26.37 o 
  -1   3   4     1986.48     1952.31     29.86 o 
   0   3   4      427.71      427.88      8.23 o 
   1   3   4       77.41       99.78      2.96 o 
   2   3   4       92.74       93.10      2.86 o 
   3   3   4     1303.36     1428.10     28.20 o 
   4   3   4       28.89       34.17      2.85 o 
   5   3   4        4.68        6.89      1.98 o 
   6   3   4     1956.45     1993.92     56.21 o 
   7   3   4       87.30       87.33      7.33 o 
   8   3   4      276.96      293.67     15.87 o 
   9   3   4       24.00       26.48      5.94 o 
 -11   4   4        3.49        5.90      4.19 o 
 -10   4   4       59.61       63.85      6.26 o 
  -9   4   4       13.15       19.25      3.09 o 
  -8   4   4      601.56      560.18     14.41 o 
  -7   4   4     1338.09     1307.58     29.04 o 
  -6   4   4        5.47        4.06      1.25 o 
  -5   4   4      608.12      599.35     12.71 o 
  -4   4   4      202.54      232.06      5.47 o 
  -3   4   4      480.09      468.91      8.38 o 
  -2   4   4     6382.32     6111.06     98.12 o 
  -1   4   4     3924.15     3812.34     65.88 o 
   0   4   4      143.72      146.67      3.49 o 
   1   4   4      749.35      818.95     16.77 o 
   2   4   4     1596.56     1822.20     32.57 o 
   3   4   4        0.38        1.62      0.85 o 
   4   4   4      102.54      132.63      6.40 o 
   5   4   4      115.27      101.19      9.77 o 
   6   4   4        5.76       14.53      2.92 o 
   7   4   4      346.45      348.73     17.04 o 
   8   4   4      124.61      132.53     10.58 o 
   9   4   4        2.56        1.53      5.10 o 
 -11   5   4       80.56       92.27      9.94 o 
 -10   5   4        7.14        8.88      3.82 o 
  -9   5   4      211.75      203.25      8.13 o 
  -8   5   4      604.19      568.13     16.13 o 
  -7   5   4      586.51      637.72     16.69 o 
  -6   5   4       33.30       40.11      3.65 o 
  -5   5   4       44.04       48.84      2.81 o 
  -4   5   4      457.63      436.72      9.34 o 
  -3   5   4     8197.63     8468.93    145.52 o 
  -2   5   4     9074.73     9078.23    155.93 o 
  -1   5   4     4980.02     5191.38     89.56 o 
   0   5   4      734.42      700.19     14.52 o 
   1   5   4      165.46      189.90      4.72 o 
   2   5   4      304.89      341.12      6.80 o 
   3   5   4        5.75        3.22      0.85 o 
   4   5   4       16.82       14.05      1.76 o 
   5   5   4       85.93       77.58      5.12 o 
   6   5   4     1859.83     1823.10     64.22 o 
   7   5   4       71.29       48.85      8.19 o 
   8   5   4       41.76       59.09     10.22 o 
   9   5   4       44.68       48.71      9.87 o 
 -11   6   4       56.62       63.83      8.19 o 
 -10   6   4       63.31       69.34      8.27 o 
  -9   6   4       13.71       16.28      3.47 o 
  -8   6   4      241.90      242.92      8.65 o 
  -7   6   4      792.67      772.05     18.27 o 
  -6   6   4       20.55       16.71      2.46 o 
  -5   6   4        9.66        6.49      1.09 o 
  -4   6   4     1810.65     1831.81     37.78 o 
  -3   6   4      685.93      648.22     12.18 o 
  -2   6   4       16.90       22.10      1.78 o 
  -1   6   4        1.75        2.85      0.74 o 
   0   6   4       13.10       14.83      1.51 o 
   1   6   4        1.91        5.97      0.82 o 
   2   6   4       98.68       91.52      2.63 o 
   3   6   4      341.42      379.99      9.05 o 
   4   6   4      385.85      398.80     10.45 o 
   5   6   4      294.05      277.38     12.63 o 
   6   6   4       20.50       22.31      5.53 o 
   7   6   4        4.51        4.36      4.14 o 
   8   6   4       35.31       54.55      9.35 o 
   9   6   4       81.08       72.56     11.49 o 
 -11   7   4        7.96        8.50      8.03 o 
 -10   7   4      112.67      120.11      8.76 o 
  -9   7   4       69.35       76.35      6.53 o 
  -8   7   4      176.93      169.07      8.23 o 
  -7   7   4      661.41      661.65     18.23 o 
  -6   7   4       25.70       24.27      2.41 o 
  -5   7   4       18.16       22.67      1.81 o 
  -4   7   4      125.66      116.36      3.27 o 
  -3   7   4     2283.95     2227.23     42.30 o 
  -2   7   4     4185.35     4185.44     72.60 o 
  -1   7   4      581.89      679.03     20.30 o 
   0   7   4       23.97       32.69      1.49 o 
   1   7   4        5.60        3.23      0.71 o 
   2   7   4      316.05      353.19      8.69 o 
   3   7   4       15.26       16.38      1.68 o 
   4   7   4       82.13       81.92      6.30 o 
   5   7   4      120.46      127.63      7.55 o 
   6   7   4      185.27      150.78     11.79 o 
   7   7   4      114.99      117.47     11.10 o 
   8   7   4        1.06       -1.58      3.56 o 
   9   7   4       34.35       17.97      6.78 o 
 -11   8   4       97.07      117.54     15.00 o 
 -10   8   4        0.12       -0.99      2.75 o 
  -9   8   4       66.48       72.26      6.37 o 
  -8   8   4        0.68        0.51      2.18 o 
  -7   8   4       35.28       32.79      3.52 o 
  -6   8   4      830.11      766.25     20.17 o 
  -5   8   4        0.62        4.46      1.26 o 
  -4   8   4        6.32        1.90      0.89 o 
  -3   8   4      111.84      106.77      3.06 o 
  -2   8   4       74.70       93.15      4.30 o 
  -1   8   4        0.21        5.70      0.94 o 
   0   8   4       52.95       59.43      3.50 o 
   1   8   4      572.30      538.12     12.24 o 
   2   8   4       41.64       45.26      2.40 o 
   3   8   4      229.45      223.05      8.39 o 
   4   8   4       27.18       21.35      2.88 o 
   5   8   4       63.11       51.24      9.23 o 
   6   8   4      272.47      252.14     16.42 o 
   7   8   4       19.57       15.38      5.12 o 
   8   8   4        3.33        4.35      4.14 o 
 -10   9   4       64.76       61.88      6.32 o 
  -9   9   4        8.55        6.97      2.93 o 
  -8   9   4      156.88      161.39      8.06 o 
  -7   9   4       67.54       63.68      7.65 o 
  -6   9   4      280.96      257.71      7.76 o 
  -5   9   4      424.37      452.88     11.35 o 
  -4   9   4      116.86      105.54      4.28 o 
  -3   9   4      216.70      222.39      6.78 o 
  -2   9   4       70.04       63.99      2.61 o 
  -1   9   4      119.84      112.90      3.58 o 
   0   9   4      105.22      107.29      2.94 o 
   1   9   4      106.16       79.88      4.10 o 
   2   9   4        4.38        7.85      3.18 o 
   3   9   4       47.85       56.72      6.27 o 
   4   9   4      198.06      181.42      9.24 o 
   5   9   4       99.85       88.42      6.29 o 
   6   9   4        0.43        2.06      2.83 o 
   7   9   4       15.87       11.43      4.64 o 
   8   9   4        8.08        4.22      4.38 o 
 -10  10   4       61.05       79.31     10.37 o 
  -9  10   4       37.36       40.98      5.87 o 
  -8  10   4      336.31      315.93     17.79 o 
  -7  10   4        3.98        5.88      2.20 o 
  -6  10   4      208.87      204.22      6.72 o 
  -5  10   4       66.22       74.44      3.75 o 
  -4  10   4       33.15       37.87      2.32 o 
  -3  10   4       14.30       11.01      1.24 o 
  -2  10   4       20.39       15.66      1.22 o 
  -1  10   4      168.04      146.79      3.83 o 
   0  10   4       77.88       80.61      3.67 o 
   1  10   4        5.73        7.19      1.71 o 
   2  10   4      196.17      194.60      7.11 o 
   3  10   4      187.98      185.98      8.40 o 
   4  10   4      424.62      449.31     19.60 o 
   5  10   4       14.14       12.95      2.88 o 
   6  10   4        0.14        2.20      2.82 o 
   7  10   4       73.28       71.40      8.60 o 
   8  10   4       23.10       21.32      4.53 o 
 -10  11   4      140.15      147.61     10.70 o 
  -9  11   4        4.57        1.55      2.95 o 
  -8  11   4       47.22       51.06      5.10 o 
  -7  11   4       76.37       87.66      5.63 o 
  -6  11   4       29.47       39.07      3.31 o 
  -5  11   4      188.72      182.19      6.01 o 
  -4  11   4        4.59        3.36      1.48 o 
  -3  11   4      103.24       99.24      3.91 o 
  -2  11   4        8.77        8.28      1.31 o 
  -1  11   4        3.69        2.75      1.03 o 
   0  11   4      278.55      254.81      6.22 o 
   1  11   4      183.46      169.81      6.38 o 
   2  11   4      272.61      278.97     11.83 o 
   3  11   4       96.78      103.36      6.98 o 
   4  11   4       21.16       20.22      4.52 o 
   5  11   4      778.48      724.78     43.05 o 
   6  11   4       52.71       37.24      5.40 o 
   7  11   4       20.54       18.51      3.86 o 
   8  11   4       53.78       41.61      5.61 o 
  -9  12   4      182.79      191.35      9.33 o 
  -8  12   4      177.03      186.59      7.97 o 
  -7  12   4       24.10       26.84      3.33 o 
  -6  12   4       50.81       43.98      5.45 o 
  -5  12   4       69.98       76.57      4.42 o 
  -4  12   4        3.39        7.36      1.68 o 
  -3  12   4       62.21       48.58      3.07 o 
  -2  12   4      587.87      549.04     13.08 o 
  -1  12   4      579.03      509.09     12.20 o 
   0  12   4        0.05        2.53      1.05 o 
   1  12   4      387.34      393.38     11.70 o 
   2  12   4      281.48      295.10     13.63 o 
   3  12   4      137.23      129.50      7.01 o 
   4  12   4      137.83      138.26      9.99 o 
   5  12   4        0.09        2.83      3.49 o 
   6  12   4        0.10        5.07      5.36 o 
   7  12   4        0.34        8.62      6.15 o 
  -9  13   4        0.02        0.62      3.35 o 
  -8  13   4       17.29       18.95      3.28 o 
  -7  13   4       69.81       64.85      4.71 o 
  -6  13   4      140.55      133.12      7.93 o 
  -5  13   4        4.22        3.73      2.48 o 
  -4  13   4        3.66        5.66      1.73 o 
  -3  13   4      125.76      144.59      6.64 o 
  -2  13   4       73.89       78.12      4.32 o 
  -1  13   4       14.62       13.01      2.00 o 
   0  13   4       21.85       22.78      1.86 o 
   1  13   4        6.53        7.47      2.44 o 
   2  13   4       42.32       58.89      5.07 o 
   3  13   4       85.32       89.70      6.71 o 
   4  13   4      154.35      153.38     13.65 o 
   5  13   4      178.53      172.90     15.92 o 
   6  13   4       12.61       15.62      7.14 o 
   7  13   4       13.19       12.04      7.02 o 
  -9  14   4        8.54        4.06      7.26 o 
  -8  14   4       27.67       27.03      6.53 o 
  -7  14   4      157.93      194.48     12.68 o 
  -6  14   4       12.46       12.51      4.32 o 
  -5  14   4       66.71       74.68      5.99 o 
  -4  14   4        2.25        2.83      1.59 o 
  -3  14   4        7.13       11.52      2.18 o 
  -2  14   4      338.88      281.33      9.87 o 
  -1  14   4       15.18       19.11      2.57 o 
   0  14   4      435.02      436.12     20.40 o 
   1  14   4      202.10      208.59      8.57 o 
   2  14   4      417.33      443.23     15.26 o 
   3  14   4       34.98       45.62      4.88 o 
   4  14   4       43.99       46.11      5.20 o 
   5  14   4       25.95       26.12      7.45 o 
   6  14   4        0.02        5.80      5.51 o 
  -8  15   4       27.34       30.95      9.53 o 
  -7  15   4       25.74       18.55      5.87 o 
  -6  15   4        5.53       12.59      6.12 o 
  -5  15   4       11.94       19.05      4.57 o 
  -4  15   4       13.97        8.06      3.32 o 
  -3  15   4       25.04       20.13      3.43 o 
  -2  15   4      103.52      106.44      5.36 o 
  -1  15   4        4.27        5.47      2.13 o 
   0  15   4      208.14      193.57      9.95 o 
   1  15   4        0.50        7.11      3.02 o 
   2  15   4        4.06        7.94      2.68 o 
   3  15   4       24.61       21.45      4.76 o 
   4  15   4      206.25      230.89     10.55 o 
   5  15   4        6.69        9.01      3.36 o 
   6  15   4       40.58       44.11      9.94 o 
  -8  16   4       18.37       12.58      5.57 o 
  -7  16   4       14.58       27.33      9.03 o 
  -6  16   4        0.87        6.46      4.23 o 
  -5  16   4       39.67       31.52      8.49 o 
  -4  16   4        8.00        3.06      4.22 o 
  -3  16   4       68.29       64.85      5.30 o 
  -2  16   4       41.54       31.74      5.56 o 
  -1  16   4      223.54      222.15      8.43 o 
   0  16   4       37.12       35.98      4.78 o 
   1  16   4      278.75      296.90     13.85 o 
   2  16   4       81.80       76.31      8.32 o 
   3  16   4       30.83       26.73      4.14 o 
   4  16   4       23.86       24.70      7.36 o 
   5  16   4       41.58       44.81      6.36 o 
  -7  17   4        1.78        0.79      6.87 o 
  -5  17   4       98.72       84.30     12.19 o 
  -4  17   4       14.42       15.88      6.03 o 
  -3  17   4        2.52        2.91      2.31 o 
  -2  17   4        0.00       -2.00      2.00 o 
  -1  17   4       10.45       13.17      3.02 o 
   0  17   4       29.58       17.79      5.63 o 
   1  17   4        6.52        4.41      4.83 o 
   2  17   4       54.07       42.99      9.03 o 
   3  17   4       80.79       67.17     11.06 o 
   4  17   4       20.68       17.42      3.92 o 
   5  17   4        3.06        8.65      4.64 o 
  -6  18   4       68.76       66.36     12.39 o 
  -5  18   4        6.28        6.65      6.15 o 
  -4  18   4       17.46       16.59      6.68 o 
  -3  18   4        0.61       -0.07      4.02 o 
  -2  18   4        4.67        8.86      2.88 o 
  -1  18   4       24.34       26.57      3.80 o 
   0  18   4       16.02       19.34      5.73 o 
   1  18   4      102.57      107.83     12.64 o 
   2  18   4        0.28       -4.15      4.22 o 
   3  18   4        3.49       11.93      7.06 o 
   4  18   4       58.95       37.44     10.19 o 
  -5  19   4       78.44       82.62     12.75 o 
  -4  19   4       45.98       33.99      8.06 o 
  -3  19   4       12.03       18.46      6.01 o 
  -2  19   4       13.11        7.06      2.94 o 
  -1  19   4       21.05       22.27      5.50 o 
   0  19   4       11.89        3.38      4.00 o 
   1  19   4        0.92       -0.95      4.23 o 
   2  19   4       42.51       42.35      8.87 o 
   3  19   4        2.92       -2.31      5.70 o 
  -4  20   4        5.36        5.54      5.43 o 
  -3  20   4       11.96       12.33      5.23 o 
  -2  20   4        4.89        3.98      3.59 o 
  -1  20   4       60.95       45.61      7.25 o 
   0  20   4        7.32       18.10      5.50 o 
   1  20   4       13.93       17.78      6.12 o 
   2  20   4       97.51      115.12     14.18 o 
  -2  21   4       11.82       13.06      4.92 o 
  -1  21   4       33.79       40.42      6.71 o 
 -12   1   5       38.00       40.29      6.83 o 
 -11   1   5      370.52      399.37     13.97 o 
 -10   1   5        4.76        1.00      2.36 o 
  -9   1   5      142.84      106.56      5.94 o 
  -8   1   5       13.16        1.77      1.21 o 
  -7   1   5       58.90       59.36      3.44 o 
  -6   1   5      129.11      145.71      4.22 o 
  -5   1   5      614.11      663.55     13.85 o 
  -4   1   5       62.53       50.98      2.19 o 
  -3   1   5       22.34       30.06      1.69 o 
  -2   1   5     1006.53      935.36     19.78 o 
  -1   1   5       11.06        8.21      1.53 o 
   0   1   5     1260.30     1396.74     26.77 o 
   1   1   5      389.00      440.21     10.33 o 
   2   1   5       85.33       84.97      3.31 o 
   3   1   5       49.91       50.58      2.69 o 
   4   1   5       74.60       88.53      3.87 o 
   5   1   5     2971.31     3038.76     71.95 o 
   6   1   5        0.25       -0.06      1.97 o 
   7   1   5       31.75       27.00      3.55 o 
   8   1   5      130.37      127.30      7.27 o 
   9   1   5        0.92        0.62      2.61 o 
 -12   2   5      109.67      127.38     17.23 o 
 -11   2   5       40.95       53.18      5.49 o 
 -10   2   5        3.26        0.91      2.38 o 
  -9   2   5       19.68       19.36      2.84 o 
  -8   2   5      222.25      246.82      7.93 o 
  -7   2   5       38.05       33.74      2.63 o 
  -6   2   5       37.05       43.46      2.49 o 
  -5   2   5      135.44      118.95      3.40 o 
  -4   2   5       60.16       53.71      1.96 o 
  -3   2   5       42.88       36.76      1.96 o 
  -2   2   5      641.59      628.74     12.79 o 
  -1   2   5      201.48      215.78      4.54 o 
   0   2   5      462.69      518.24      9.82 o 
   1   2   5       12.46       15.62      1.53 o 
   2   2   5       55.61       80.76      3.21 o 
   3   2   5      111.98       92.38      4.63 o 
   4   2   5     4789.16     5025.21     82.52 o 
   5   2   5      174.15      180.84      7.13 o 
   6   2   5      132.45      117.53      6.21 o 
   7   2   5        9.48        9.46      2.73 o 
   8   2   5        2.76        4.36      2.62 o 
   9   2   5        2.77        2.31      3.19 o 
 -11   3   5        2.86        2.39      3.15 o 
 -10   3   5        0.47        1.54      2.56 o 
  -9   3   5        5.41        4.18      2.08 o 
  -8   3   5      442.79      420.43     11.52 o 
  -7   3   5       80.29       80.22      4.40 o 
  -6   3   5       11.49       12.53      1.50 o 
  -5   3   5      109.50       90.37      2.91 o 
  -4   3   5      165.07      169.39      4.04 o 
  -3   3   5      179.68      199.41      6.74 o 
  -2   3   5        1.05        0.36      0.62 o 
  -1   3   5      179.05      176.38      6.33 o 
   0   3   5      575.35      673.52     14.71 o 
   1   3   5     1635.19     1854.91     35.67 o 
   2   3   5      116.13      126.76      3.84 o 
   3   3   5      130.64      133.05      4.46 o 
   4   3   5      427.51      432.66     11.12 o 
   5   3   5     1545.82     1584.38     39.00 o 
   6   3   5       18.76       16.26      2.86 o 
   7   3   5        1.29        2.15      2.12 o 
   8   3   5      341.44      322.17     13.70 o 
   9   3   5      127.09      104.94      8.60 o 
 -11   4   5        0.96        1.26      3.91 o 
 -10   4   5       18.19       18.87      3.27 o 
  -9   4   5      106.37      119.40      6.70 o 
  -8   4   5      317.33      310.86      9.32 o 
  -7   4   5       67.22       79.10      4.39 o 
  -6   4   5      110.36      122.35      4.19 o 
  -5   4   5       37.57       32.24      2.92 o 
  -4   4   5       85.16      112.08      3.10 o 
  -3   4   5     1013.64      923.79     17.30 o 
  -2   4   5      310.71      306.49      6.78 o 
  -1   4   5      157.57      167.60      3.54 o 
   0   4   5     2555.85     2851.51     46.42 o 
   1   4   5     1273.49     1490.89     26.87 o 
   2   4   5     1126.71     1283.49     23.54 o 
   3   4   5      207.69      196.10      5.48 o 
   4   4   5       11.86        7.91      1.63 o 
   5   4   5       44.86       39.59      3.51 o 
   6   4   5       69.77       80.17      5.33 o 
   7   4   5        0.50       -0.86      2.33 o 
   8   4   5        6.57        2.22      3.56 o 
   9   4   5       22.01       11.64      4.60 o 
 -11   5   5       68.07       65.32     15.68 o 
 -10   5   5        3.27        3.90      2.77 o 
  -9   5   5       15.24       20.71      3.25 o 
  -8   5   5       47.86       43.82      3.96 o 
  -7   5   5      203.13      192.42      6.47 o 
  -6   5   5     1359.84     1320.33     26.43 o 
  -5   5   5      606.36      554.17     11.93 o 
  -4   5   5      268.55      244.78      5.41 o 
  -3   5   5      778.44      812.15     14.00 o 
  -2   5   5     2288.96     2213.14     36.24 o 
  -1   5   5        7.07       11.69      1.14 o 
   0   5   5      566.44      550.98     10.60 o 
   1   5   5      918.79     1064.40     21.14 o 
   2   5   5        7.05       15.50      2.45 o 
   3   5   5       39.77       39.27      2.60 o 
   4   5   5        8.39       12.12      2.06 o 
   5   5   5      155.45      175.53      6.85 o 
   6   5   5        8.25        5.28      2.75 o 
   7   5   5       43.70       40.67      5.86 o 
   8   5   5        9.33       11.43      4.13 o 
   9   5   5      183.39      160.11     15.77 o 
 -11   6   5        1.97        5.43      4.18 o 
 -10   6   5        0.59        1.61      2.58 o 
  -9   6   5      225.65      212.92      9.86 o 
  -8   6   5       19.56       20.97      2.97 o 
  -7   6   5       32.83       30.29      4.33 o 
  -6   6   5     1125.80     1083.89     32.09 o 
  -5   6   5     1399.95     1381.75     27.07 o 
  -4   6   5       85.41       74.78      2.63 o 
  -3   6   5      629.38      578.60     11.12 o 
  -2   6   5     1857.94     1808.43     29.77 o 
  -1   6   5       19.86       20.63      1.41 o 
   0   6   5      193.49      163.21      4.01 o 
   1   6   5     1839.87     1884.47     39.69 o 
   2   6   5       48.04       47.30      2.22 o 
   3   6   5      281.94      292.75      6.84 o 
   4   6   5      266.75      248.57      7.29 o 
   5   6   5        9.54        6.60      3.15 o 
   6   6   5        2.23        4.69      3.03 o 
   7   6   5        3.85        1.15      2.53 o 
   8   6   5       51.06       46.68      8.81 o 
 -11   7   5       46.33       48.15      7.88 o 
 -10   7   5       62.21       67.11      6.44 o 
  -9   7   5      221.15      230.15     10.37 o 
  -8   7   5       70.25       77.21      6.76 o 
  -7   7   5       51.20       51.97      4.52 o 
  -6   7   5     1415.59     1348.14     29.53 o 
  -5   7   5        0.16        1.55      1.05 o 
  -4   7   5     1119.08     1091.88     21.66 o 
  -3   7   5      286.14      276.56      6.06 o 
  -2   7   5     2398.70     2473.01     43.53 o 
  -1   7   5        0.58        1.84      0.79 o 
   0   7   5     1104.36     1089.19     21.44 o 
   1   7   5       56.70       70.63      2.47 o 
   2   7   5       15.46       18.23      1.64 o 
   3   7   5      214.24      217.41      7.46 o 
   4   7   5      349.51      353.42     10.93 o 
   5   7   5      286.90      249.79     10.04 o 
   6   7   5       17.43        7.25      3.09 o 
   7   7   5        0.42        2.89      5.11 o 
   8   7   5      160.33      154.58     10.37 o 
 -11   8   5       30.60       30.20      6.11 o 
 -10   8   5      137.42      138.23     11.95 o 
  -9   8   5       31.91       30.52      4.63 o 
  -8   8   5        7.10        5.60      2.31 o 
  -7   8   5      102.88       96.20      4.79 o 
  -6   8   5     1076.79     1034.32     23.26 o 
  -5   8   5      686.92      623.18     13.27 o 
  -4   8   5        4.39        4.50      1.15 o 
  -3   8   5      561.52      615.73     11.95 o 
  -2   8   5     1054.16     1055.95     19.39 o 
  -1   8   5      633.04      705.83     14.96 o 
   0   8   5        2.48        2.12      0.80 o 
   1   8   5      802.66      786.51     17.40 o 
   2   8   5      199.17      222.53      6.30 o 
   3   8   5       28.98       18.76      2.66 o 
   4   8   5      528.96      486.17     14.03 o 
   5   8   5      118.19      116.97      6.42 o 
   6   8   5        8.34        8.38      3.22 o 
   7   8   5        9.28        7.99      3.42 o 
   8   8   5        2.74       -1.17      3.19 o 
 -11   9   5        1.21        9.20      6.80 o 
 -10   9   5       43.54       50.35      5.87 o 
  -9   9   5        3.57        7.40      2.83 o 
  -8   9   5       17.30       16.19      3.35 o 
  -7   9   5      250.20      250.08      7.90 o 
  -6   9   5       82.18       83.70      5.11 o 
  -5   9   5      600.06      567.79     13.71 o 
  -4   9   5       83.40       79.61      3.18 o 
  -3   9   5       14.96       17.68      1.64 o 
  -2   9   5     1155.19     1143.84     22.56 o 
  -1   9   5      747.59      714.46     13.54 o 
   0   9   5        0.42        0.39      0.78 o 
   1   9   5       74.29       75.21      3.49 o 
   2   9   5      178.63      188.92      8.83 o 
   3   9   5        0.40       -0.63      0.98 o 
   4   9   5      101.96       87.77      4.94 o 
   5   9   5       10.53       10.94      3.25 o 
   6   9   5      115.80      116.16      8.14 o 
   7   9   5       11.99        4.99      3.07 o 
   8   9   5       20.16       11.23      5.72 o 
 -10  10   5       50.21       44.34      8.94 o 
  -9  10   5      184.75      185.81      9.33 o 
  -8  10   5       34.12       29.71      6.57 o 
  -7  10   5      156.30      150.64      6.38 o 
  -6  10   5        2.05       -0.26      1.70 o 
  -5  10   5      417.51      387.91     10.35 o 
  -4  10   5       58.97       46.15      3.03 o 
  -3  10   5       44.45       42.25      2.45 o 
  -2  10   5       71.89       72.77      3.02 o 
  -1  10   5       22.54       32.12      1.89 o 
   0  10   5       10.20        8.63      1.30 o 
   1  10   5      389.23      385.07      9.86 o 
   2  10   5      326.48      342.73     10.74 o 
   3  10   5      392.76      381.25     13.86 o 
   4  10   5        2.14        2.17      2.58 o 
   5  10   5       16.60       11.38      2.92 o 
   6  10   5       12.36        5.87      2.93 o 
   7  10   5       17.28       19.52      4.06 o 
   8  10   5      317.93      300.95     23.17 o 
 -10  11   5       35.39       45.15      5.63 o 
  -9  11   5       37.80       35.76      4.76 o 
  -8  11   5       70.59       86.55      8.14 o 
  -7  11   5      129.67      132.89      6.59 o 
  -6  11   5       89.02      103.02      5.68 o 
  -5  11   5      211.85      201.17      6.48 o 
  -4  11   5      461.37      446.82     11.31 o 
  -3  11   5       20.61       22.41      2.18 o 
  -2  11   5       88.28       79.56      3.23 o 
  -1  11   5      329.09      319.80     13.72 o 
   0  11   5      454.38      443.79      9.91 o 
   1  11   5      576.98      574.62     15.91 o 
   2  11   5       83.00       87.07      5.28 o 
   3  11   5        4.18        0.24      2.70 o 
   4  11   5      215.74      187.40     11.04 o 
   5  11   5        0.32        4.00      5.08 o 
   6  11   5       37.82       38.69      4.75 o 
   7  11   5        3.71        2.73      4.78 o 
 -10  12   5        0.00        8.00      4.22 o 
  -9  12   5        4.04        7.20      3.10 o 
  -8  12   5       90.37       99.46      6.25 o 
  -7  12   5        0.30        1.31      1.97 o 
  -6  12   5      109.85      101.79      5.52 o 
  -5  12   5      126.38      111.82      5.22 o 
  -4  12   5       15.09       18.03      2.19 o 
  -3  12   5      135.45      121.67      4.79 o 
  -2  12   5       48.96       47.21      3.50 o 
  -1  12   5      137.39      135.51      5.41 o 
   0  12   5        0.48        5.43      1.41 o 
   1  12   5      666.58      668.43     26.46 o 
   2  12   5      230.02      233.96      9.67 o 
   3  12   5       22.77       21.92      4.75 o 
   4  12   5       20.07       24.87      5.01 o 
   5  12   5       48.47       45.26      6.54 o 
   6  12   5       24.43       16.31      6.68 o 
   7  12   5       16.25       12.55      6.60 o 
  -9  13   5       40.72       45.60      5.20 o 
  -8  13   5       94.14      110.69      6.77 o 
  -7  13   5       82.35      101.85      5.89 o 
  -6  13   5       64.41       67.21      5.44 o 
  -5  13   5        3.08        5.55      1.92 o 
  -4  13   5      105.40       81.70      4.24 o 
  -3  13   5       33.39       43.84      3.53 o 
  -2  13   5        0.66        1.33      1.57 o 
  -1  13   5       60.43       50.93      3.14 o 
   0  13   5      176.40      172.49      7.16 o 
   1  13   5      183.91      200.26      8.58 o 
   2  13   5      225.79      220.60     10.89 o 
   3  13   5       71.04       70.00      5.89 o 
   4  13   5       93.48       80.44      8.14 o 
   5  13   5      154.64      164.93     11.88 o 
   6  13   5        6.94        8.57      5.92 o 
   7  13   5        2.23        3.16      5.44 o 
  -9  14   5      137.74      156.70     16.72 o 
  -8  14   5       19.15       28.95      7.32 o 
  -7  14   5      213.90      242.91     12.94 o 
  -6  14   5        0.89        5.51      2.10 o 
  -5  14   5       11.17        9.94      2.37 o 
  -4  14   5       29.95       29.04      3.11 o 
  -3  14   5      338.20      321.04     11.19 o 
  -2  14   5        7.42        5.76      2.05 o 
  -1  14   5        0.13        0.27      1.65 o 
   0  14   5     1358.60     1413.99     50.26 o 
   1  14   5       28.43       27.93      5.03 o 
   2  14   5      678.64      722.61     22.81 o 
   3  14   5      147.91      132.65      7.48 o 
   4  14   5      194.10      199.42      9.77 o 
   5  14   5        1.38        3.01      3.00 o 
   6  14   5       64.92       70.18     11.97 o 
  -8  15   5       23.69       20.92     10.57 o 
  -7  15   5       21.54       27.72      6.26 o 
  -6  15   5       74.16       77.99      6.60 o 
  -5  15   5        0.41       -1.45      2.09 o 
  -4  15   5       20.33       11.56      2.45 o 
  -3  15   5       10.20       18.07      3.17 o 
  -2  15   5       78.45       66.13      4.75 o 
  -1  15   5       23.03       28.62      4.61 o 
   0  15   5      563.28      573.57     25.72 o 
   1  15   5      251.08      248.48      9.99 o 
   2  15   5      117.64      122.55      7.17 o 
   3  15   5        0.30       -1.88      3.61 o 
   4  15   5        9.18        9.49      3.23 o 
   5  15   5       24.68       24.20      4.56 o 
   6  15   5       11.82       -1.50      5.15 o 
  -8  16   5       18.71        4.61      5.06 o 
  -7  16   5       29.34       36.00      8.21 o 
  -6  16   5       84.90       83.36     12.67 o 
  -5  16   5       70.45       79.45     11.93 o 
  -4  16   5        0.62        1.06      2.28 o 
  -3  16   5      323.19      304.39     10.93 o 
  -2  16   5       25.76       25.56      3.20 o 
  -1  16   5        1.52        6.79      2.51 o 
   0  16   5        0.66        0.14      2.55 o 
   1  16   5      416.81      441.90     33.19 o 
   2  16   5        1.81        5.95      3.31 o 
   3  16   5        4.92        7.95      3.00 o 
   4  16   5       10.71       13.10      3.61 o 
   5  16   5        0.62        8.35      5.77 o 
  -7  17   5        4.11        5.53      7.53 o 
  -6  17   5       54.60       68.22     12.48 o 
  -5  17   5       23.97       34.11      8.31 o 
  -4  17   5       17.48       22.89      3.77 o 
  -3  17   5       29.38       33.68      4.33 o 
  -2  17   5       22.27       20.60      4.43 o 
  -1  17   5       25.65       34.55      4.20 o 
   0  17   5        8.87        9.67      3.36 o 
   1  17   5      199.17      197.79     25.43 o 
   2  17   5       14.04        7.20      5.87 o 
   3  17   5       17.44       28.88      5.52 o 
   4  17   5       18.12       15.50      3.90 o 
  -6  18   5      229.34      267.88     21.98 o 
  -5  18   5      108.99      121.90     14.88 o 
  -4  18   5        0.01        0.78      4.35 o 
  -3  18   5       57.63       65.46      5.85 o 
  -2  18   5       41.03       45.51      6.49 o 
  -1  18   5       44.44       31.23      4.47 o 
   0  18   5        4.11        4.82      4.76 o 
   1  18   5       16.00       17.41      6.56 o 
   2  18   5        0.20        1.05      5.49 o 
   3  18   5        6.37        8.62      6.55 o 
  -5  19   5       37.58       56.26     10.27 o 
  -4  19   5       54.04       51.40      9.18 o 
  -3  19   5        3.94        2.89      5.45 o 
  -2  19   5        0.29        2.06      2.64 o 
  -1  19   5        0.07        4.33      4.15 o 
   0  19   5        0.82        3.76      4.57 o 
   1  19   5        1.31        0.56      4.74 o 
   2  19   5        3.01        3.80      5.10 o 
  -4  20   5       59.08       69.38     11.15 o 
  -3  20   5       30.14       34.54      7.33 o 
  -2  20   5        0.12        0.91      2.54 o 
  -1  20   5       40.63       36.02      6.82 o 
   0  20   5        2.19        4.80      4.54 o 
   1  20   5        0.03        2.70      4.48 o 
 -12   0   6      146.29      183.00     15.01 o 
 -11   0   6        0.17        4.10      4.88 o 
 -10   0   6       28.17       28.64      5.47 o 
  -9   0   6      192.37      198.60      9.39 o 
  -8   0   6      780.38      761.74     31.81 o 
  -7   0   6      287.27      294.14     15.46 o 
  -6   0   6      257.53      253.80      9.39 o 
  -5   0   6      681.94      642.14     18.99 o 
  -4   0   6       41.44       34.72      2.83 o 
  -3   0   6     1115.01     1099.44     30.14 o 
  -2   0   6     1929.44     1838.17     49.16 o 
  -1   0   6      178.23      199.69      6.85 o 
   0   0   6      120.97      103.81      4.45 o 
   1   0   6     8470.91     9657.29    311.08 o 
   2   0   6     3589.74     3793.58    101.75 o 
   3   0   6      639.60      671.90     20.40 o 
   4   0   6     1044.87     1062.99     31.34 o 
   5   0   6      402.46      443.04     18.88 o 
   6   0   6      150.67      162.40     10.16 o 
   7   0   6      118.78      114.67     13.47 o 
   8   0   6       37.41       40.32      6.47 o 
 -12   1   6       12.57       13.52      3.94 o 
 -11   1   6        9.33        7.32      3.11 o 
 -10   1   6        9.82       10.77      3.04 o 
  -9   1   6      118.19      103.89      5.79 o 
  -8   1   6       11.85        8.81      1.86 o 
  -7   1   6       82.42       80.71      4.05 o 
  -6   1   6      395.39      357.38      7.74 o 
  -5   1   6       68.13       71.82      2.76 o 
  -4   1   6       89.61       73.54      2.51 o 
  -3   1   6      359.73      349.80      7.02 o 
  -2   1   6     1389.00     1274.22     24.39 o 
  -1   1   6      651.60      744.32     14.72 o 
   0   1   6      885.80     1046.02     20.53 o 
   1   1   6       90.20      107.29      3.81 o 
   2   1   6      131.00      215.31      6.25 o 
   3   1   6      141.68      161.19      4.90 o 
   4   1   6     1351.59     1394.87     28.31 o 
   5   1   6      118.89      121.26     11.16 o 
   6   1   6        5.43        3.87      2.11 o 
   7   1   6        8.43        7.07      2.96 o 
   8   1   6      106.28      110.57      7.18 o 
 -12   2   6      240.42      228.56     11.75 o 
 -11   2   6       39.71       38.79      5.98 o 
 -10   2   6       39.80       44.04      4.17 o 
  -9   2   6       33.10       34.38      3.42 o 
  -8   2   6       29.60       33.33      3.04 o 
  -7   2   6       92.89       85.42      4.03 o 
  -6   2   6       23.87       25.45      2.77 o 
  -5   2   6      818.41      788.27     13.93 o 
  -4   2   6      579.16      547.83     10.57 o 
  -3   2   6       75.36       95.48      2.69 o 
  -2   2   6        2.47        0.63      0.72 o 
  -1   2   6      233.44      252.75      5.35 o 
   0   2   6        3.41        0.90      0.65 o 
   1   2   6      568.83      664.19     15.18 o 
   2   2   6       56.34       69.36      3.03 o 
   3   2   6      203.10      191.96      6.75 o 
   4   2   6        8.46        7.13      2.64 o 
   5   2   6      232.31      231.71     11.01 o 
   6   2   6       15.21       14.31      2.75 o 
   7   2   6        0.51       -0.20      2.09 o 
   8   2   6      174.84      166.93      9.77 o 
 -12   3   6       17.25        9.88      5.27 o 
 -11   3   6        6.93        6.62      4.25 o 
 -10   3   6      141.80      150.07      7.37 o 
  -9   3   6      209.11      214.07      8.73 o 
  -8   3   6       10.09        8.27      2.06 o 
  -7   3   6      126.07      104.94      4.13 o 
  -6   3   6       21.45       16.08      1.64 o 
  -5   3   6      737.22      773.00     13.73 o 
  -4   3   6     1081.45     1082.38     19.70 o 
  -3   3   6     1479.73     1431.07     25.45 o 
  -2   3   6     1428.73     1416.82     27.17 o 
  -1   3   6      634.78      624.61     11.67 o 
   0   3   6      280.36      366.55      6.96 o 
   1   3   6       62.83       67.45      2.84 o 
   2   3   6        4.55        6.81      1.27 o 
   3   3   6      165.10      165.51      6.32 o 
   4   3   6       12.25       14.65      2.01 o 
   5   3   6        2.41        2.27      1.87 o 
   6   3   6      189.95      200.84      8.03 o 
   7   3   6       11.86        8.61      2.69 o 
   8   3   6        2.79        2.26      3.04 o 
 -11   4   6       17.59       22.90      5.63 o 
 -10   4   6        1.50       -1.55      2.16 o 
  -9   4   6      421.18      440.14     18.72 o 
  -8   4   6     1036.93     1014.98     28.79 o 
  -7   4   6        1.27        2.76      1.58 o 
  -6   4   6      674.49      663.14     12.19 o 
  -5   4   6     1160.03     1145.46     21.06 o 
  -4   4   6     3689.32     3764.97     65.36 o 
  -3   4   6      306.53      347.83      7.33 o 
  -2   4   6      642.36      678.72     12.62 o 
  -1   4   6      335.72      334.84      6.36 o 
   0   4   6     1406.94     1582.16     26.37 o 
   1   4   6        0.35        1.34      0.93 o 
   2   4   6      381.19      394.65      9.89 o 
   3   4   6        1.52        2.45      1.22 o 
   4   4   6      143.09      178.95      6.14 o 
   5   4   6      779.10      786.53     21.13 o 
   6   4   6        1.05        0.94      2.04 o 
   7   4   6       52.00       52.20      5.75 o 
   8   4   6      194.37      198.61     12.20 o 
 -11   5   6       66.30       74.85      8.90 o 
 -10   5   6       86.57      105.23      8.04 o 
  -9   5   6      699.99      657.92     18.64 o 
  -8   5   6       50.72       61.56      4.56 o 
  -7   5   6     1167.36     1092.03     24.67 o 
  -6   5   6     3843.43     3770.68     78.54 o 
  -5   5   6      207.41      217.50      4.90 o 
  -4   5   6       82.33       73.60      2.75 o 
  -3   5   6     4195.22     4483.27     72.55 o 
  -2   5   6     1960.31     1996.51     32.89 o 
  -1   5   6       60.73       69.85      3.48 o 
   0   5   6      341.75      380.76      7.23 o 
   1   5   6      517.13      559.80     12.35 o 
   2   5   6       19.60       20.00      1.75 o 
   3   5   6      169.19      177.71      7.51 o 
   4   5   6     1990.56     1963.58     42.37 o 
   5   5   6       62.41       54.83      5.21 o 
   6   5   6      207.97      202.18     23.27 o 
   7   5   6        0.06        0.79      3.09 o 
   8   5   6      285.91      253.96     20.12 o 
 -11   6   6       51.11       59.15      8.12 o 
 -10   6   6       27.75       26.24      5.73 o 
  -9   6   6        5.48        7.37      3.01 o 
  -8   6   6      145.74      158.85      8.82 o 
  -7   6   6      536.39      511.75     13.02 o 
  -6   6   6       44.22       42.82      3.10 o 
  -5   6   6      253.56      258.33      6.45 o 
  -4   6   6     1781.29     1742.07     31.19 o 
  -3   6   6      195.64      196.69      4.74 o 
  -2   6   6      324.19      313.50      9.07 o 
  -1   6   6       19.10       14.64      1.30 o 
   0   6   6      323.45      298.88      7.01 o 
   1   6   6       88.91      102.00      4.06 o 
   2   6   6       60.16       60.66      3.68 o 
   3   6   6      285.29      312.33      8.33 o 
   4   6   6        2.89        8.24      2.38 o 
   5   6   6       36.67       33.08      4.99 o 
   6   6   6        5.74        1.86      3.06 o 
   7   6   6      120.16      128.73     12.73 o 
   8   6   6      228.29      190.67     17.35 o 
 -11   7   6        0.00        0.46      3.82 o 
 -10   7   6       75.09       65.19      6.37 o 
  -9   7   6       14.22       14.31      3.85 o 
  -8   7   6       78.25       78.16      6.19 o 
  -7   7   6       43.45       36.17      3.09 o 
  -6   7   6      855.63      792.88     18.42 o 
  -5   7   6      480.66      476.36     10.59 o 
  -4   7   6       73.75       68.60      2.75 o 
  -3   7   6      186.55      193.07      4.75 o 
  -2   7   6     1140.57     1148.91     21.07 o 
  -1   7   6      169.14      216.41      6.03 o 
   0   7   6       53.96       63.18      2.50 o 
   1   7   6      272.38      258.02      8.43 o 
   2   7   6       26.65       33.24      2.42 o 
   3   7   6       13.57       14.23      2.37 o 
   4   7   6      283.63      232.56     10.25 o 
   5   7   6      100.34      100.06      7.63 o 
   6   7   6       28.78       32.20      5.21 o 
   7   7   6       15.61       11.68      3.92 o 
   8   7   6        2.19        1.92      3.08 o 
 -11   8   6      101.20      126.86     11.79 o 
 -10   8   6        3.48        3.85      2.96 o 
  -9   8   6       19.05       20.14      3.77 o 
  -8   8   6       28.10       24.26      6.21 o 
  -7   8   6      350.06      340.12     11.00 o 
  -6   8   6       66.65       73.02      4.04 o 
  -5   8   6      103.85       99.81      3.67 o 
  -4   8   6      154.00      158.71      4.27 o 
  -3   8   6        3.89        7.58      1.34 o 
  -2   8   6      362.85      374.21      8.49 o 
  -1   8   6     2067.37     2018.29     38.72 o 
   0   8   6       44.90       56.83      2.49 o 
   1   8   6       50.60       47.67      2.41 o 
   2   8   6        3.48        4.56      1.43 o 
   3   8   6       21.30       33.47      4.43 o 
   4   8   6      562.10      528.21     17.43 o 
   5   8   6       50.21       35.57      5.12 o 
   6   8   6       25.11       29.08      4.72 o 
   7   8   6        0.06        2.36      2.87 o 
   8   8   6       96.60       90.00      8.77 o 
 -11   9   6        8.29       11.09      4.92 o 
 -10   9   6        7.67       11.33      3.68 o 
  -9   9   6       41.28       37.52      9.19 o 
  -8   9   6       23.66       29.26      4.01 o 
  -7   9   6      313.30      315.10     10.47 o 
  -6   9   6        9.40       12.13      2.39 o 
  -5   9   6      246.51      239.52      6.36 o 
  -4   9   6      238.08      226.54      5.97 o 
  -3   9   6        0.19        0.75      1.21 o 
  -2   9   6      540.70      526.52     12.33 o 
  -1   9   6      159.06      140.82      5.01 o 
   0   9   6      175.67      159.07      5.71 o 
   1   9   6       14.67       21.16      1.93 o 
   2   9   6        8.08        6.86      1.38 o 
   3   9   6        7.88       11.27      2.19 o 
   4   9   6       14.26       15.39      2.95 o 
   5   9   6      104.57       94.73     10.85 o 
   6   9   6        2.35        2.73      3.06 o 
   7   9   6       10.07       12.49      3.83 o 
 -10  10   6       29.10       19.09      7.81 o 
  -9  10   6      277.95      301.07     13.86 o 
  -8  10   6       39.53       39.39      4.27 o 
  -7  10   6        0.04       -0.20      1.85 o 
  -6  10   6       84.22       99.60      6.29 o 
  -5  10   6       21.35       27.93      3.91 o 
  -4  10   6       49.41       47.70      2.76 o 
  -3  10   6      210.01      209.71      5.68 o 
  -2  10   6        9.14        5.68      1.28 o 
  -1  10   6      277.20      265.42      6.68 o 
   0  10   6      213.36      207.41      5.62 o 
   1  10   6      779.54      789.63     16.55 o 
   2  10   6      128.60      110.99      3.94 o 
   3  10   6     1053.67     1046.98     26.26 o 
   4  10   6      173.97      166.83      7.72 o 
   5  10   6        7.36        1.49      2.74 o 
   6  10   6        0.34        2.30      2.70 o 
   7  10   6       19.33       18.27      6.80 o 
 -10  11   6       13.03       13.69      4.02 o 
  -9  11   6        4.02        9.17      3.29 o 
  -8  11   6       37.64       45.73      4.75 o 
  -7  11   6      112.02      118.99      6.49 o 
  -6  11   6        6.49        3.32      1.99 o 
  -5  11   6       70.34       54.16      3.58 o 
  -4  11   6        7.55       13.23      1.97 o 
  -3  11   6      117.14      104.74      3.85 o 
  -2  11   6       43.18       41.77      2.58 o 
  -1  11   6       76.54       78.96      4.45 o 
   0  11   6      572.09      585.67     13.82 o 
   1  11   6      676.86      684.28     17.91 o 
   2  11   6        1.36       -0.29      2.07 o 
   3  11   6       24.08       19.06      3.37 o 
   4  11   6       62.56       57.99     10.12 o 
   5  11   6      142.47      102.17      6.96 o 
   6  11   6        0.82        1.74      2.51 o 
   7  11   6       34.76       28.24      5.75 o 
 -10  12   6        1.92        4.74      3.97 o 
  -9  12   6        1.43       -0.72      2.76 o 
  -8  12   6        9.46       13.84      3.08 o 
  -7  12   6        0.49       -0.09      2.08 o 
  -6  12   6      200.89      208.74     10.66 o 
  -5  12   6        9.10       13.61      2.21 o 
  -4  12   6      243.66      203.31      7.64 o 
  -3  12   6        0.75       -0.82      1.29 o 
  -2  12   6       44.56       33.27      2.70 o 
  -1  12   6      142.77      138.77      4.98 o 
   0  12   6     1981.40     2005.23     69.67 o 
   1  12   6      275.28      282.81     10.83 o 
   2  12   6       37.98       34.96      4.22 o 
   3  12   6      138.25      132.68      7.34 o 
   4  12   6        2.89        7.99      4.05 o 
   5  12   6      246.66      232.89     18.60 o 
   6  12   6        7.98        9.17      5.84 o 
  -9  13   6       23.76       18.61      3.91 o 
  -8  13   6        0.25        0.68      2.99 o 
  -7  13   6        6.49        9.19      2.45 o 
  -6  13   6       41.25       42.71      3.89 o 
  -5  13   6      124.38      112.02      5.55 o 
  -4  13   6      169.55      156.85      5.67 o 
  -3  13   6       97.44       93.06      4.89 o 
  -2  13   6        2.01        5.09      1.85 o 
  -1  13   6        1.07        3.95      1.53 o 
   0  13   6        8.49       15.62      2.28 o 
   1  13   6        5.56        6.25      2.49 o 
   2  13   6       65.91       71.64      5.90 o 
   3  13   6       15.79       16.05      3.52 o 
   4  13   6       26.96       21.78      5.24 o 
   5  13   6        0.56        2.86      5.25 o 
   6  13   6      119.97      134.21     16.10 o 
  -9  14   6       51.06       68.90      7.19 o 
  -8  14   6       53.15       35.39      4.37 o 
  -7  14   6      115.08      131.98      6.75 o 
  -6  14   6        4.33        3.73      2.43 o 
  -5  14   6       12.50        7.52      2.53 o 
  -4  14   6       41.52       41.74      4.70 o 
  -3  14   6       35.73       28.31      3.39 o 
  -2  14   6        0.58        3.22      1.97 o 
  -1  14   6       10.75       12.00      2.64 o 
   0  14   6        1.21       12.17      1.99 o 
   1  14   6       76.85       79.04      6.09 o 
   2  14   6        2.18        2.22      2.34 o 
   3  14   6       10.79       11.96      3.28 o 
   4  14   6       35.75       36.22      4.90 o 
   5  14   6       96.37      101.06      9.82 o 
   6  14   6        0.58        5.80      5.55 o 
  -8  15   6       17.49       19.59      4.29 o 
  -7  15   6       35.77       42.53      8.11 o 
  -6  15   6       21.84       27.16      3.32 o 
  -5  15   6       37.94       37.66      3.94 o 
  -4  15   6       18.65       16.38      3.12 o 
  -3  15   6       45.06       47.94      4.35 o 
  -2  15   6       24.37       29.20      3.47 o 
  -1  15   6        2.76        0.61      1.84 o 
   0  15   6      643.57      631.21     28.94 o 
   1  15   6       51.73       48.52      7.45 o 
   2  15   6        3.57        2.20      4.69 o 
   3  15   6        4.59        9.58      3.59 o 
   4  15   6        3.33        2.79      3.02 o 
   5  15   6        2.93        9.74      5.95 o 
  -8  16   6       14.65       30.92      6.78 o 
  -7  16   6       66.10       80.19      9.19 o 
  -6  16   6       22.69       33.22      4.60 o 
  -5  16   6      168.62      199.80      8.60 o 
  -4  16   6       11.85       12.57      2.68 o 
  -3  16   6       33.95       36.03      3.88 o 
  -2  16   6       23.59       24.13      3.77 o 
  -1  16   6      262.35      280.07     13.02 o 
   0  16   6        7.77        7.38      4.90 o 
   1  16   6       58.13       65.17     12.64 o 
   2  16   6        0.28        2.32      2.73 o 
   3  16   6       11.16       11.20      4.95 o 
   4  16   6        0.94        4.45      4.76 o 
  -7  17   6        6.23        0.98      7.12 o 
  -6  17   6       21.50       18.41      7.40 o 
  -5  17   6      118.68      117.57     13.89 o 
  -4  17   6       20.25       28.75     11.77 o 
  -3  17   6        1.55        1.37      2.60 o 
  -2  17   6        6.88        4.56      2.21 o 
  -1  17   6       91.44       88.90     11.75 o 
   0  17   6        4.69       11.28      4.72 o 
   1  17   6        2.71        6.34      3.61 o 
   2  17   6        0.42       -0.96      3.31 o 
   3  17   6       57.25       62.74      7.76 o 
   4  17   6       55.18       64.29      8.01 o 
  -6  18   6       13.08       25.56      8.66 o 
  -5  18   6       19.55       26.57      8.01 o 
  -4  18   6        6.19        5.00      3.08 o 
  -3  18   6       15.13       16.05      3.52 o 
  -2  18   6       36.30       28.97      4.30 o 
  -1  18   6      236.19      249.24     17.72 o 
   0  18   6       18.98        8.91      5.72 o 
   1  18   6       65.21       65.73     10.94 o 
   2  18   6        5.60       -2.82      5.04 o 
   3  18   6      119.46      115.47     15.41 o 
  -5  19   6       28.96       32.53      8.88 o 
  -4  19   6        1.10        6.11      5.66 o 
  -3  19   6       32.67       41.42      6.01 o 
  -2  19   6       15.82       18.51      3.80 o 
  -1  19   6        3.91        7.08      4.86 o 
   0  19   6       17.17       17.54      6.06 o 
   1  19   6        3.15        9.74      5.85 o 
   2  19   6        1.52       -0.01      5.35 o 
  -4  20   6       38.67       35.55      7.90 o 
  -3  20   6       27.26       29.35      5.16 o 
  -2  20   6       39.30       33.89      6.20 o 
  -1  20   6        7.54        3.71      4.44 o 
   0  20   6       29.07       33.12      7.56 o 
 -12   1   7        0.09        1.72      2.97 o 
 -11   1   7       10.32        5.83      3.05 o 
 -10   1   7      259.93      239.11      8.58 o 
  -9   1   7      582.15      520.51     13.14 o 
  -8   1   7       24.40       28.79      2.72 o 
  -7   1   7       45.63       41.11      3.20 o 
  -6   1   7       99.69       94.26      3.33 o 
  -5   1   7        1.72        2.44      1.11 o 
  -4   1   7      173.63      207.64      4.85 o 
  -3   1   7      933.73      866.04     14.95 o 
  -2   1   7      516.99      483.19      9.37 o 
  -1   1   7      245.11      281.46      6.48 o 
   0   1   7     1923.11     2195.58     38.73 o 
   1   1   7      262.21      350.88      9.00 o 
   2   1   7        0.06        2.24      1.36 o 
   3   1   7       55.29       65.80      4.32 o 
   4   1   7      296.18      311.45      8.41 o 
   5   1   7       23.11       26.12      3.32 o 
   6   1   7       44.41       50.30      4.53 o 
   7   1   7        0.81        0.28      2.27 o 
   8   1   7        1.77        3.15      2.64 o 
 -12   2   7       13.72       10.73      4.03 o 
 -11   2   7      113.65      126.03      9.36 o 
 -10   2   7      140.58      143.26      6.91 o 
  -9   2   7       53.79       52.98      3.80 o 
  -8   2   7      723.41      706.44     15.78 o 
  -7   2   7      345.94      349.27      8.75 o 
  -6   2   7       15.19       19.48      1.67 o 
  -5   2   7     1058.23      998.83     17.35 o 
  -4   2   7      567.25      548.78     10.00 o 
  -3   2   7       60.08       68.43      2.36 o 
  -2   2   7       14.28        8.38      1.01 o 
  -1   2   7     1038.13     1087.42     18.50 o 
   0   2   7     3702.88     4188.42     68.02 o 
   1   2   7       91.53      110.18      4.57 o 
   2   2   7      203.83      226.51      7.42 o 
   3   2   7        5.02        0.49      1.58 o 
   4   2   7     2573.55     2668.68     52.13 o 
   5   2   7      324.81      333.54     13.74 o 
   6   2   7        1.23        6.73      2.45 o 
   7   2   7        9.57        8.00      2.70 o 
   8   2   7        7.38        6.80      3.68 o 
 -12   3   7       22.05       34.06      6.71 o 
 -11   3   7       10.52        8.98      3.01 o 
 -10   3   7      112.70      111.87      7.11 o 
  -9   3   7      114.43      132.36      6.12 o 
  -8   3   7      118.77      123.24      4.91 o 
  -7   3   7        3.79        4.88      1.54 o 
  -6   3   7       61.13       70.64      2.84 o 
  -5   3   7       26.66       27.78      1.96 o 
  -4   3   7      214.15      216.52      5.04 o 
  -3   3   7      910.54      842.68     19.22 o 
  -2   3   7       27.27       34.24      1.79 o 
  -1   3   7        1.15        2.84      0.77 o 
   0   3   7       59.03       69.72      2.38 o 
   1   3   7        5.85        7.54      1.91 o 
   2   3   7       17.79       22.39      2.42 o 
   3   3   7       16.35       15.26      2.82 o 
   4   3   7     1575.91     1644.87     33.16 o 
   5   3   7      825.04      837.77     22.55 o 
   6   3   7        9.64       11.73      2.72 o 
   7   3   7       29.26       37.39      8.08 o 
   8   3   7       29.21       22.27      4.82 o 
 -12   4   7      123.08      152.76     13.48 o 
 -11   4   7       17.89       25.14      3.85 o 
 -10   4   7       43.17       44.67      4.52 o 
  -9   4   7       18.55       16.52      3.66 o 
  -8   4   7        0.33        0.13      1.74 o 
  -7   4   7      426.12      398.64      9.07 o 
  -6   4   7      623.04      595.78     11.22 o 
  -5   4   7        5.23        4.42      1.11 o 
  -4   4   7      302.48      294.35      6.40 o 
  -3   4   7       74.02       81.01      2.66 o 
  -2   4   7      533.85      552.24     14.80 o 
  -1   4   7       73.18       71.59      2.66 o 
   0   4   7       30.92       43.21      2.68 o 
   1   4   7      122.15      145.83      4.81 o 
   2   4   7       30.99       39.24      2.78 o 
   3   4   7      147.47      132.89      5.59 o 
   4   4   7      356.23      395.73     10.91 o 
   5   4   7        0.75        1.17      1.86 o 
   6   4   7       37.68       37.29      4.82 o 
   7   4   7      100.96      110.27      9.87 o 
   8   4   7        0.17        3.63      3.91 o 
 -11   5   7        0.71       -2.65      2.65 o 
 -10   5   7        7.08        7.98      2.68 o 
  -9   5   7       34.86       35.53      6.52 o 
  -8   5   7      122.43      115.10      5.81 o 
  -7   5   7       21.01       24.40      2.99 o 
  -6   5   7     1154.46     1079.46     34.45 o 
  -5   5   7       14.01       20.55      1.70 o 
  -4   5   7       76.52       64.03      2.67 o 
  -3   5   7       67.35       65.52      3.70 o 
  -2   5   7       66.69       80.05      2.39 o 
  -1   5   7      102.85      101.70      3.03 o 
   0   5   7       69.35       80.52      2.55 o 
   1   5   7       90.96      108.94      3.75 o 
   2   5   7       25.61       25.81      2.31 o 
   3   5   7       87.34       65.43      3.86 o 
   4   5   7      252.27      268.78     12.41 o 
   5   5   7        3.81        2.71      2.27 o 
   6   5   7       55.04       41.92      6.15 o 
   7   5   7       18.55        8.18      5.45 o 
   8   5   7       11.38       15.94      4.78 o 
 -11   6   7       43.73       45.17      7.29 o 
 -10   6   7       37.55       44.81      5.45 o 
  -9   6   7       13.53       13.53      2.86 o 
  -8   6   7       11.76       13.62      2.62 o 
  -7   6   7       47.70       38.82      3.52 o 
  -6   6   7      886.08      840.29     19.34 o 
  -5   6   7     1413.96     1419.59     28.01 o 
  -4   6   7      134.65      139.75      3.83 o 
  -3   6   7       68.72       72.55      2.42 o 
  -2   6   7      224.15      220.38      5.95 o 
  -1   6   7      360.63      340.46      8.22 o 
   0   6   7      676.51      713.62     13.55 o 
   1   6   7      278.67      274.97      6.47 o 
   2   6   7       29.61       35.80      2.50 o 
   3   6   7      326.27      312.11     10.91 o 
   4   6   7       55.25       60.44      5.03 o 
   5   6   7       10.28        6.72      3.13 o 
   6   6   7       25.47       22.83      4.69 o 
   7   6   7       10.16       11.22      4.26 o 
   8   6   7       29.40       44.31      9.91 o 
 -11   7   7       21.27       15.73      5.60 o 
 -10   7   7      364.27      372.63     17.51 o 
  -9   7   7       20.95       15.75      4.28 o 
  -8   7   7       30.70       28.77      3.33 o 
  -7   7   7       23.40       23.81      3.35 o 
  -6   7   7     3075.75     2987.99     62.55 o 
  -5   7   7      264.83      271.47      6.91 o 
  -4   7   7      406.71      429.70      9.75 o 
  -3   7   7      169.41      164.55      4.70 o 
  -2   7   7      879.72      850.45     17.32 o 
  -1   7   7     1104.27     1180.78     38.54 o 
   0   7   7       38.14       43.83      2.53 o 
   1   7   7       16.52       21.44      1.95 o 
   2   7   7        0.84        0.73      1.27 o 
   3   7   7       25.91       26.98      3.11 o 
   4   7   7      518.57      498.16     16.50 o 
   5   7   7      188.59      166.29     11.65 o 
   6   7   7        0.90        5.32      4.25 o 
   7   7   7      140.22      139.17     10.34 o 
 -11   8   7       33.44       23.14      5.69 o 
 -10   8   7      542.60      542.25     19.50 o 
  -9   8   7       47.92       52.26      5.68 o 
  -8   8   7       15.65       16.79      3.60 o 
  -7   8   7       11.46       10.42      2.31 o 
  -6   8   7      307.84      294.48      8.87 o 
  -5   8   7      328.27      318.41      7.41 o 
  -4   8   7       31.60       29.01      2.45 o 
  -3   8   7     1160.70     1126.22     22.57 o 
  -2   8   7      890.65      916.33     18.63 o 
  -1   8   7      875.06      818.37     16.85 o 
   0   8   7       24.23       29.76      2.18 o 
   1   8   7     1317.43     1313.24     28.97 o 
   2   8   7      267.49      274.13      8.08 o 
   3   8   7       91.49       73.46      4.82 o 
   4   8   7      225.04      198.48     10.46 o 
   5   8   7        3.04       -0.82      2.77 o 
   6   8   7       14.18        7.19      3.48 o 
   7   8   7       24.70       18.20      8.87 o 
 -11   9   7        4.52        3.85      4.36 o 
 -10   9   7       19.08       15.54      4.04 o 
  -9   9   7       11.10       11.26      3.26 o 
  -8   9   7        7.56        7.87      2.62 o 
  -7   9   7        4.23        1.83      2.00 o 
  -6   9   7      938.90      882.49     20.38 o 
  -5   9   7       48.07       45.49      2.84 o 
  -4   9   7        4.77        4.60      1.38 o 
  -3   9   7      212.51      249.49      6.45 o 
  -2   9   7        8.87        7.09      1.50 o 
  -1   9   7       18.48       20.15      1.87 o 
   0   9   7      334.40      342.27     13.53 o 
   1   9   7       27.40       27.50      2.83 o 
   2   9   7       59.01       58.34      3.69 o 
   3   9   7      129.06      113.38      7.42 o 
   4   9   7       35.76       25.92      4.32 o 
   5   9   7        1.26       -0.06      2.67 o 
   6   9   7       14.84       23.75      4.68 o 
   7   9   7      264.10      244.51     20.07 o 
 -10  10   7      183.39      201.95     12.44 o 
  -9  10   7       72.51       81.55     10.96 o 
  -8  10   7       78.59       77.18      5.77 o 
  -7  10   7        1.21        2.36      2.07 o 
  -6  10   7      115.54      112.45      5.73 o 
  -5  10   7      258.54      215.85      9.82 o 
  -4  10   7      371.71      381.79      9.10 o 
  -3  10   7      236.21      242.81      7.86 o 
  -2  10   7       37.36       40.17      2.58 o 
  -1  10   7      270.51      260.95      9.44 o 
   0  10   7       93.67       99.07      4.47 o 
   1  10   7        3.98        3.51      1.55 o 
   2  10   7       29.71       30.11      3.09 o 
   3  10   7        0.74        3.26      1.93 o 
   4  10   7       12.22        8.02      3.05 o 
   5  10   7       63.03       55.50      5.98 o 
   6  10   7        4.01       10.05      3.42 o 
   7  10   7       88.89       87.49      9.43 o 
 -10  11   7      124.58      156.09     11.56 o 
  -9  11   7       12.74       19.26      6.02 o 
  -8  11   7       24.11       20.50      3.52 o 
  -7  11   7        0.00        1.14      2.16 o 
  -6  11   7       16.66        7.06      2.23 o 
  -5  11   7      134.22      120.76      5.00 o 
  -4  11   7        0.46        1.67      1.46 o 
  -3  11   7      556.66      570.76     14.33 o 
  -2  11   7        4.15        5.69      1.49 o 
  -1  11   7     2001.21     1984.11     48.64 o 
   0  11   7       29.72       27.03      2.64 o 
   1  11   7      123.94      121.72      5.30 o 
   2  11   7       69.50       75.07      4.62 o 
   3  11   7        4.48        5.15      1.62 o 
   4  11   7       38.48       36.69      4.46 o 
   5  11   7      113.11       97.15      7.10 o 
   6  11   7        5.43        8.28      3.04 o 
 -10  12   7       48.55       71.48      8.27 o 
  -9  12   7       61.36       80.24     11.62 o 
  -8  12   7       66.16       82.30      5.89 o 
  -7  12   7       16.17       19.70      3.24 o 
  -6  12   7       22.58       20.96      3.04 o 
  -5  12   7      106.98       89.41      4.69 o 
  -4  12   7       41.10       43.73      3.31 o 
  -3  12   7        0.54        1.46      1.48 o 
  -2  12   7      162.50      165.07      5.68 o 
  -1  12   7      155.69      140.05      6.54 o 
   0  12   7      212.26      232.17     11.00 o 
   1  12   7       99.25       97.73      4.94 o 
   2  12   7       92.66       97.94      8.97 o 
   3  12   7       32.79       39.40      4.92 o 
   4  12   7       20.89       15.76      3.65 o 
   5  12   7        4.90       -4.42      4.50 o 
   6  12   7        2.00        7.74      5.52 o 
  -9  13   7        0.04       -3.27      3.38 o 
  -8  13   7      323.50      358.68     15.33 o 
  -7  13   7       14.44       19.95      3.34 o 
  -6  13   7       53.45       60.67      4.69 o 
  -5  13   7        0.74        3.11      2.03 o 
  -4  13   7       38.92       23.99      2.69 o 
  -3  13   7      252.04      196.56      8.09 o 
  -2  13   7       67.91       61.16      4.71 o 
  -1  13   7      132.60      136.23      5.63 o 
   0  13   7       28.90       34.01      3.09 o 
   1  13   7       10.46        7.71      2.66 o 
   2  13   7        9.40        7.57      3.60 o 
   3  13   7      101.14      111.33     10.78 o 
   4  13   7       38.16       31.72      4.79 o 
   5  13   7      131.40      124.50     11.08 o 
   6  13   7        0.20        7.38      6.12 o 
  -9  14   7      117.12      140.65      7.87 o 
  -8  14   7        2.02        1.59      3.19 o 
  -7  14   7        5.76        6.09      2.51 o 
  -6  14   7       67.01       69.87      5.07 o 
  -5  14   7       47.11       54.97      4.30 o 
  -4  14   7        1.18        6.00      2.26 o 
  -3  14   7       69.53       59.28      4.85 o 
  -2  14   7        5.20       12.73      3.04 o 
  -1  14   7        0.37        1.74      2.01 o 
   0  14   7      657.93      649.85     17.48 o 
   1  14   7        9.87       14.33      3.14 o 
   2  14   7       81.85       92.23      6.98 o 
   3  14   7       32.06       33.50      7.29 o 
   4  14   7       26.79       30.92      4.83 o 
   5  14   7       13.13        9.56      5.62 o 
  -8  15   7        4.74       10.79      2.98 o 
  -7  15   7      138.56      163.25     11.74 o 
  -6  15   7        0.65        3.03      3.95 o 
  -5  15   7       39.22       34.65      3.91 o 
  -4  15   7        2.81        2.35      2.14 o 
  -3  15   7       57.35       71.62      5.36 o 
  -2  15   7        7.42       12.25      2.73 o 
  -1  15   7       19.56       19.33      3.02 o 
   0  15   7        1.25        3.34      3.09 o 
   1  15   7        1.52        9.80      2.94 o 
   2  15   7       29.46       26.59      4.12 o 
   3  15   7       76.62       92.31     15.15 o 
   4  15   7       44.42       45.89      5.75 o 
   5  15   7        7.79        7.36      6.09 o 
  -8  16   7      104.64       95.49     25.07 o 
  -7  16   7       59.72       73.32      6.94 o 
  -6  16   7      116.23      111.26      6.83 o 
  -5  16   7      113.10      116.47      6.94 o 
  -4  16   7        2.85        6.87      2.53 o 
  -3  16   7       41.32       42.16      4.23 o 
  -2  16   7        0.00        0.78      1.97 o 
  -1  16   7      104.49      117.38      6.13 o 
   0  16   7      171.22      185.73     20.42 o 
   1  16   7      130.33      123.89      9.45 o 
   2  16   7        6.60        7.76      3.98 o 
   3  16   7       26.14       30.37      4.65 o 
   4  16   7       56.30       59.69      8.12 o 
  -7  17   7       53.68       43.31     10.90 o 
  -6  17   7       49.98       54.07      5.92 o 
  -5  17   7       19.54       30.91      6.03 o 
  -4  17   7        2.41        2.22      2.35 o 
  -3  17   7       98.89      111.52      8.84 o 
  -2  17   7        9.79        5.51      2.44 o 
  -1  17   7      151.68      150.68     11.35 o 
   0  17   7       39.53       39.46      6.40 o 
   1  17   7        2.36        2.05      4.09 o 
   2  17   7        1.63        3.12      3.46 o 
   3  17   7        0.00        4.44      3.46 o 
  -6  18   7       35.91       24.71      9.11 o 
  -5  18   7       18.33       17.25      3.80 o 
  -4  18   7        1.33        2.49      2.98 o 
  -3  18   7       21.99       27.15      4.69 o 
  -2  18   7      171.28      205.10     19.68 o 
  -1  18   7      122.96      138.99     13.25 o 
   0  18   7       74.76       78.77      8.07 o 
   1  18   7       81.64       85.38      8.48 o 
   2  18   7        2.16        6.64      4.20 o 
  -5  19   7        8.62       -0.51      5.77 o 
  -4  19   7       53.55       51.39      5.65 o 
  -3  19   7        1.38        5.62      3.60 o 
  -2  19   7       57.96       69.81     10.47 o 
  -1  19   7      250.40      266.71     19.19 o 
   0  19   7       67.56       77.17     11.13 o 
   1  19   7        0.47       12.49      6.39 o 
  -3  20   7        4.32        2.95      5.29 o 
  -2  20   7        2.60        3.86      2.97 o 
  -1  20   7        0.00        1.72      5.06 o 
 -12   0   8      184.53      171.71     14.52 o 
 -11   0   8      459.03      464.17     52.89 o 
 -10   0   8     1031.97     1052.82     40.09 o 
  -9   0   8        7.33        3.20      2.50 o 
  -8   0   8        0.74       -0.59      2.04 o 
  -7   0   8        2.48        6.24      2.21 o 
  -6   0   8        0.02        3.02      1.87 o 
  -5   0   8      434.28      408.56     11.38 o 
  -4   0   8      741.00      758.06     19.03 o 
  -3   0   8      498.57      468.99     14.11 o 
  -2   0   8       95.78      121.30      7.86 o 
  -1   0   8     2563.89     2763.81     73.75 o 
   0   0   8      705.39      814.00     23.45 o 
   1   0   8     1517.03     1693.41     57.51 o 
   2   0   8       46.32       35.43      4.44 o 
   3   0   8     1926.98     1958.99     67.01 o 
   4   0   8        2.37        1.98      2.45 o 
   5   0   8      207.11      215.39     11.92 o 
   6   0   8      505.32      557.95     23.79 o 
   7   0   8      373.74      368.93     18.16 o 
 -12   1   8        3.73        2.75      3.10 o 
 -11   1   8      147.99      142.44      8.82 o 
 -10   1   8       56.88       57.80      4.27 o 
  -9   1   8       38.82       43.72      4.69 o 
  -8   1   8      198.72      180.13      5.93 o 
  -7   1   8      620.93      600.35     13.43 o 
  -6   1   8       71.15       63.52      3.11 o 
  -5   1   8     1038.98     1005.94     17.59 o 
  -4   1   8       64.37       63.60      2.45 o 
  -3   1   8       51.12       39.60      2.06 o 
  -2   1   8     1864.24     1944.01     34.39 o 
  -1   1   8     1350.59     1510.51     27.03 o 
   0   1   8      238.57      256.61      5.89 o 
   1   1   8       91.37       86.76      4.43 o 
   2   1   8     1905.87     2078.78     49.67 o 
   3   1   8       23.99       25.23      2.95 o 
   4   1   8      865.01      875.36     20.93 o 
   5   1   8        1.80        3.78      2.28 o 
   6   1   8       46.70       61.49      5.10 o 
   7   1   8       93.43       94.67      6.50 o 
 -12   2   8       62.19       80.80     13.71 o 
 -11   2   8       26.74       26.75      4.17 o 
 -10   2   8      488.05      533.06     16.19 o 
  -9   2   8       63.40       64.18      4.19 o 
  -8   2   8        5.49        3.62      1.70 o 
  -7   2   8      872.33      861.53     20.05 o 
  -6   2   8      651.14      659.71     12.26 o 
  -5   2   8        0.66        1.22      0.82 o 
  -4   2   8      323.90      307.37      6.69 o 
  -3   2   8      749.51      797.14     14.00 o 
  -2   2   8      643.72      662.89     11.86 o 
  -1   2   8      760.72      871.49     15.25 o 
   0   2   8        5.13        8.02      1.63 o 
   1   2   8       39.31       68.53      4.59 o 
   2   2   8      292.16      315.71      9.76 o 
   3   2   8     2383.45     2463.84     58.77 o 
   4   2   8       68.39       77.02      4.67 o 
   5   2   8        9.47        5.35      2.36 o 
   6   2   8        0.13        1.49      2.27 o 
   7   2   8       24.50       24.13      3.65 o 
 -12   3   8        6.66        6.69      3.84 o 
 -11   3   8       12.50       13.79      3.31 o 
 -10   3   8      154.26      157.92      7.46 o 
  -9   3   8      249.44      242.79      8.15 o 
  -8   3   8      117.27      107.20      4.96 o 
  -7   3   8     1424.94     1327.83     30.38 o 
  -6   3   8       59.81       61.11      2.70 o 
  -5   3   8       72.03       55.03      2.56 o 
  -4   3   8       77.94       87.69      2.71 o 
  -3   3   8     1362.41     1374.61     24.75 o 
  -2   3   8       85.05      102.26      3.63 o 
  -1   3   8       99.46      109.43      3.24 o 
   0   3   8      169.83      181.14      4.58 o 
   1   3   8      100.92      129.91      4.64 o 
   2   3   8        1.45        1.61      1.17 o 
   3   3   8      120.46      128.22      5.84 o 
   4   3   8      236.10      234.19      7.79 o 
   5   3   8       19.52       12.16      2.79 o 
   6   3   8       75.91       77.71      5.66 o 
   7   3   8        7.36        3.27      3.21 o 
 -12   4   8        0.00       -2.63      3.89 o 
 -11   4   8       33.20       41.07      5.02 o 
 -10   4   8       12.28        7.26      2.57 o 
  -9   4   8       38.82       32.54      3.74 o 
  -8   4   8        5.70        5.59      1.97 o 
  -7   4   8      825.74      754.78     16.35 o 
  -6   4   8      168.46      157.16      4.20 o 
  -5   4   8      248.90      245.15      5.45 o 
  -4   4   8      180.88      174.56      4.47 o 
  -3   4   8       27.08       32.70      2.04 o 
  -2   4   8     1167.07     1067.42     24.76 o 
  -1   4   8       74.34       74.30      2.66 o 
   0   4   8      634.55      642.29     12.49 o 
   1   4   8      879.36      893.08     18.47 o 
   2   4   8      390.76      362.81     10.82 o 
   3   4   8      360.91      362.26     12.85 o 
   4   4   8       56.53       56.63      4.04 o 
   5   4   8        8.99       14.50      2.84 o 
   6   4   8      115.68      127.47      8.83 o 
   7   4   8        0.01        1.69      3.21 o 
 -12   5   8       66.62       65.91     12.73 o 
 -11   5   8        1.93        1.93      3.20 o 
 -10   5   8      154.60      157.03      7.98 o 
  -9   5   8      132.45      126.93      6.91 o 
  -8   5   8       36.64       41.96      3.82 o 
  -7   5   8      263.43      246.77      7.02 o 
  -6   5   8      367.82      341.79      8.42 o 
  -5   5   8      137.08      147.09      4.18 o 
  -4   5   8      245.25      235.80      5.56 o 
  -3   5   8     1199.91     1203.55     21.92 o 
  -2   5   8      303.81      271.66      6.41 o 
  -1   5   8      736.41      765.17     15.50 o 
   0   5   8        0.14       -0.23      0.81 o 
   1   5   8      162.17      145.94      5.11 o 
   2   5   8        2.55        3.23      1.51 o 
   3   5   8       95.23      116.18      5.68 o 
   4   5   8       19.16       23.03      2.99 o 
   5   5   8       35.67       17.97      3.93 o 
   6   5   8       24.76       27.56      5.32 o 
   7   5   8      148.74      146.07     11.00 o 
 -11   6   8      155.14      162.71     11.55 o 
 -10   6   8       30.80       34.23      5.05 o 
  -9   6   8      172.66      176.63      7.53 o 
  -8   6   8      434.44      409.64     12.56 o 
  -7   6   8        0.59        0.94      1.48 o 
  -6   6   8      431.07      437.40     10.24 o 
  -5   6   8      206.46      219.70      5.48 o 
  -4   6   8        0.06        0.08      0.95 o 
  -3   6   8        0.04       -0.24      0.87 o 
  -2   6   8        2.56        4.15      0.99 o 
  -1   6   8      826.26      777.47     16.14 o 
   0   6   8       32.31       40.46      2.16 o 
   1   6   8      494.69      510.24     12.87 o 
   2   6   8       20.19       24.33      3.77 o 
   3   6   8      647.14      688.83     21.08 o 
   4   6   8      234.75      202.93      9.04 o 
   5   6   8      108.20      124.69      9.39 o 
   7   6   8       95.35       85.01      8.93 o 
 -11   7   8       67.22       70.34     13.01 o 
 -10   7   8      146.99      153.95      9.11 o 
  -9   7   8       38.11       37.01      5.54 o 
  -8   7   8      110.22      104.60      9.58 o 
  -7   7   8        0.85        0.46      1.65 o 
  -6   7   8      557.08      528.24     13.21 o 
  -5   7   8      403.53      409.37      9.58 o 
  -4   7   8      936.54      969.60     22.85 o 
  -3   7   8      361.90      335.36      8.03 o 
  -2   7   8       13.68        8.03      1.67 o 
  -1   7   8      638.26      635.65     15.11 o 
   0   7   8      207.11      195.47      5.51 o 
   1   7   8       76.03       75.46      3.66 o 
   2   7   8      290.07      240.40     10.11 o 
   3   7   8      109.89      123.67     11.11 o 
   4   7   8      119.20      101.63      6.39 o 
   5   7   8      276.53      266.55     13.59 o 
   6   7   8        2.48       -1.37      2.98 o 
   7   7   8       18.76       12.57      4.34 o 
 -11   8   8       22.67       27.03      6.23 o 
 -10   8   8      118.46      127.33      9.24 o 
  -9   8   8        4.56       -0.03      2.18 o 
  -8   8   8        2.34       -1.89      1.89 o 
  -7   8   8      111.99      123.55      5.36 o 
  -6   8   8       18.01       12.22      2.56 o 
  -5   8   8       27.47       24.73      2.50 o 
  -4   8   8      424.87      432.58     10.00 o 
  -3   8   8       11.29       11.64      2.14 o 
  -2   8   8      741.45      701.04     14.81 o 
  -1   8   8       76.93       71.04      3.38 o 
   0   8   8       57.28       42.55      3.24 o 
   1   8   8       31.80       23.58      2.71 o 
   2   8   8      247.22      250.04      9.41 o 
   3   8   8      858.27      808.45     34.99 o 
   4   8   8       68.49       52.21      4.82 o 
   5   8   8        3.55        6.24      4.47 o 
   6   8   8       13.81       13.11      4.19 o 
   7   8   8       40.66       20.26      4.81 o 
 -11   9   8        1.34        7.07      5.51 o 
 -10   9   8        5.90        6.73      3.45 o 
  -9   9   8        0.90       -0.33      2.47 o 
  -8   9   8       44.25       37.17      4.15 o 
  -7   9   8        0.89        1.25      2.18 o 
  -6   9   8       33.49       41.85      3.29 o 
  -5   9   8       73.90       88.01      3.90 o 
  -4   9   8        0.52        0.99      1.25 o 
  -3   9   8       30.43       29.06      2.33 o 
  -2   9   8      218.25      196.46      6.23 o 
  -1   9   8     1657.18     1625.50     38.93 o 
   0   9   8     1006.56      979.11     22.39 o 
   1   9   8      263.23      251.85      8.49 o 
   2   9   8      114.60       96.90      7.59 o 
   3   9   8       56.13       80.27     11.51 o 
   4   9   8       29.29       26.76      4.65 o 
   5   9   8        5.65        3.73      2.89 o 
   6   9   8       50.22       58.67      6.84 o 
 -10  10   8      211.06      251.42     11.87 o 
  -9  10   8       73.63       82.30      7.98 o 
  -8  10   8      217.20      229.34     15.21 o 
  -7  10   8        2.25        0.68      2.21 o 
  -6  10   8       41.64       50.68      4.24 o 
  -5  10   8      188.60      151.28      5.04 o 
  -4  10   8        3.63        8.50      1.70 o 
  -3  10   8       14.27        8.65      1.68 o 
  -2  10   8      282.30      301.90      9.49 o 
  -1  10   8      518.96      481.80     12.29 o 
   0  10   8      814.90      798.98     18.87 o 
   1  10   8      186.35      192.21      7.13 o 
   2  10   8      101.47       99.60      5.52 o 
   3  10   8      759.61      708.94     19.57 o 
   4  10   8        0.01        3.00      2.74 o 
   5  10   8       80.74       85.52      7.17 o 
   6  10   8       82.63       84.19      7.77 o 
 -10  11   8        0.35        8.64      4.53 o 
  -9  11   8       10.45       12.01      3.53 o 
  -8  11   8       32.16       25.63      3.78 o 
  -7  11   8        6.14        5.58      2.42 o 
  -6  11   8        6.49        7.72      2.37 o 
  -5  11   8       18.91       12.10      2.76 o 
  -4  11   8       43.42       60.59      4.50 o 
  -3  11   8        1.05        6.21      1.63 o 
  -2  11   8       31.12       32.75      2.83 o 
  -1  11   8      350.02      334.85     10.28 o 
   0  11   8      200.57      186.51     10.11 o 
   1  11   8      114.42      112.92      7.85 o 
   2  11   8       22.59       22.60      3.05 o 
   3  11   8        4.11        2.96      2.06 o 
   4  11   8        0.54        2.11      2.24 o 
   5  11   8       74.60       96.44     12.99 o 
   6  11   8      130.39      133.90     16.30 o 
 -10  12   8        4.96        3.86      4.04 o 
  -9  12   8        0.00        1.92      3.17 o 
  -8  12   8       11.06        7.33      3.41 o 
  -7  12   8        4.42        8.81      2.73 o 
  -6  12   8       44.55       45.86      4.17 o 
  -5  12   8       22.75       13.33      2.28 o 
  -4  12   8      290.49      251.03      8.44 o 
  -3  12   8       22.81       11.70      2.17 o 
  -2  12   8      287.86      307.57     10.50 o 
  -1  12   8        1.23        0.40      1.75 o 
   0  12   8      654.18      667.61     17.95 o 
   1  12   8        5.61        6.25      2.53 o 
   2  12   8       17.65       19.21      2.68 o 
   3  12   8       31.40       29.75      5.53 o 
   4  12   8       14.04       15.18      4.42 o 
   5  12   8       62.15       55.06     10.28 o 
  -9  13   8        1.04        5.67      3.06 o 
  -8  13   8       19.55       29.49      6.31 o 
  -7  13   8       33.27       31.45      3.79 o 
  -6  13   8      108.58      130.43      6.77 o 
  -5  13   8      243.12      233.78      8.45 o 
  -4  13   8       14.15        8.31      3.52 o 
  -3  13   8        0.24        6.56      2.34 o 
  -2  13   8        7.74        4.82      1.82 o 
  -1  13   8       19.24       10.27      3.54 o 
   0  13   8      102.13      105.59      7.31 o 
   1  13   8       24.23       24.58      3.97 o 
   2  13   8       16.53       12.77      3.28 o 
   3  13   8        7.94        9.70      3.83 o 
   4  13   8       44.32       44.57      9.44 o 
   5  13   8       20.28       40.48      9.26 o 
  -9  14   8       29.52       40.70      5.54 o 
  -8  14   8       70.65       84.57      6.10 o 
  -7  14   8       17.87       16.23      3.23 o 
  -6  14   8       78.52       90.62      5.78 o 
  -5  14   8        0.14        0.63      2.11 o 
  -4  14   8       37.70       31.42      3.92 o 
  -3  14   8        8.07        7.50      2.49 o 
  -2  14   8        0.00       -1.72      1.72 o 
  -1  14   8       78.84       80.78      5.96 o 
   0  14   8        0.14        3.86      1.76 o 
   1  14   8        0.05       -0.10      2.37 o 
   2  14   8      100.65      115.52      8.19 o 
   3  14   8        2.52        4.84      3.06 o 
   4  14   8       15.66       15.53      6.47 o 
   5  14   8       46.46       59.65     11.11 o 
  -8  15   8        0.14       -2.52      2.52 o 
  -7  15   8        0.00        1.83      2.41 o 
  -6  15   8        9.23       14.86      4.28 o 
  -5  15   8        9.64        7.87      3.56 o 
  -4  15   8       16.26       17.01      3.15 o 
  -3  15   8       44.15       36.04      3.99 o 
  -2  15   8      180.99      188.33      9.27 o 
  -1  15   8       27.45       24.22      3.41 o 
   0  15   8      119.47      125.94      7.30 o 
   1  15   8       67.02       71.67      7.38 o 
   2  15   8       30.27       36.81      4.94 o 
   3  15   8        0.01        7.46      3.26 o 
   4  15   8       15.20       22.94      7.41 o 
  -8  16   8        8.92       14.93      3.80 o 
  -7  16   8      134.75      164.84     15.67 o 
  -6  16   8        0.04        0.66      2.54 o 
  -5  16   8        1.49        0.56      2.42 o 
  -4  16   8       52.40       56.49      5.20 o 
  -3  16   8        0.33        1.10      2.09 o 
  -2  16   8        3.04        5.10      2.40 o 
  -1  16   8        9.00        8.32      2.78 o 
   0  16   8       30.37       43.55      5.81 o 
   1  16   8       34.81       33.15      5.77 o 
   2  16   8       24.18       28.91      5.23 o 
   3  16   8       41.84       28.17      5.50 o 
  -7  17   8       14.34       17.20      4.05 o 
  -6  17   8        1.56        1.87      3.21 o 
  -5  17   8       11.27        5.22      3.89 o 
  -4  17   8      179.42      200.98     10.02 o 
  -3  17   8        6.56        5.94      2.70 o 
  -2  17   8      108.33      101.77      8.34 o 
  -1  17   8       71.15       68.24      4.98 o 
   0  17   8       29.66       36.18      5.79 o 
   1  17   8        6.71        6.05      4.00 o 
   2  17   8        0.22        0.60      3.99 o 
   3  17   8        2.09       12.12      5.57 o 
  -6  18   8       16.70       22.00      4.34 o 
  -5  18   8       12.25       19.67      4.36 o 
  -4  18   8        8.13       11.26      3.66 o 
  -3  18   8        9.10        8.01      5.44 o 
  -2  18   8       24.11       31.75      4.01 o 
  -1  18   8      161.04      160.20     10.18 o 
   0  18   8       11.55       11.64      4.33 o 
   1  18   8       39.23       42.16      6.41 o 
   2  18   8        9.58        9.74      6.87 o 
  -5  19   8       37.70       45.69      9.65 o 
  -4  19   8       12.67       10.79      3.85 o 
  -3  19   8      117.33      131.38     13.89 o 
  -2  19   8        5.46        8.14      6.32 o 
  -1  19   8       74.34       98.86     12.36 o 
   0  19   8       31.00       35.74      8.64 o 
 -12   1   9        0.88        0.26      3.25 o 
 -11   1   9      158.10      178.43      8.57 o 
 -10   1   9       61.60       54.40      4.53 o 
  -9   1   9       76.38       81.16      4.73 o 
  -8   1   9       17.99       12.91      2.11 o 
  -7   1   9      414.37      392.04      9.63 o 
  -6   1   9       32.75       34.07      2.32 o 
  -5   1   9       22.98       20.72      1.66 o 
  -4   1   9     1430.65     1474.01     25.01 o 
  -3   1   9        3.45       12.54      1.35 o 
  -2   1   9      806.78      798.81     15.10 o 
  -1   1   9      340.43      351.77      8.15 o 
   0   1   9      495.90      581.56     11.64 o 
   1   1   9      494.43      531.85     13.09 o 
   2   1   9       21.25       23.16      2.92 o 
   3   1   9       44.64       40.51      3.94 o 
   4   1   9      208.33      220.84      7.71 o 
   5   1   9      146.47      154.26      8.93 o 
   6   1   9       32.89       30.41      5.06 o 
   7   1   9       32.08       34.23      4.85 o 
 -12   2   9        2.28        9.16      3.78 o 
 -11   2   9       10.03       10.17      3.04 o 
 -10   2   9       42.27       45.79      4.72 o 
  -9   2   9       24.46       32.38      3.14 o 
  -8   2   9      190.47      180.89      6.62 o 
  -7   2   9       63.89       74.59      3.95 o 
  -6   2   9        4.98        4.53      1.13 o 
  -5   2   9        4.91        4.91      1.04 o 
  -4   2   9      696.62      682.89     12.42 o 
  -3   2   9       13.51       18.62      1.59 o 
  -2   2   9       48.03       42.00      2.32 o 
  -1   2   9      172.42      159.71      4.29 o 
   0   2   9      219.86      254.46      6.97 o 
   1   2   9       65.20       72.86      4.68 o 
   2   2   9      493.84      465.60     13.48 o 
   3   2   9       19.74       22.80      3.14 o 
   4   2   9       32.19       35.60      3.43 o 
   5   2   9       11.44       15.28      2.67 o 
   6   2   9        5.45        3.83      2.49 o 
   7   2   9        0.01        5.48      3.57 o 
 -12   3   9      108.12      141.52     10.32 o 
 -11   3   9       13.35       14.06      3.43 o 
 -10   3   9      100.30      111.34      7.10 o 
  -9   3   9       67.72       74.83      4.92 o 
  -8   3   9        0.63        2.89      1.71 o 
  -7   3   9       74.88       69.56      5.20 o 
  -6   3   9        0.01        0.74      0.97 o 
  -5   3   9      122.96      106.44      3.50 o 
  -4   3   9        7.62       10.19      1.32 o 
  -3   3   9       85.21       82.12      2.94 o 
  -2   3   9       78.75       67.87      2.72 o 
  -1   3   9      189.99      188.41      5.84 o 
   0   3   9       36.25       54.41      3.16 o 
   1   3   9      626.88      617.53     14.87 o 
   2   3   9      198.72      185.79      8.76 o 
   3   3   9      116.14       99.58      5.58 o 
   4   3   9       32.30       23.21      2.99 o 
   5   3   9      122.08      144.93      7.01 o 
   6   3   9       25.77       20.33      5.00 o 
   7   3   9       37.48       48.13      5.94 o 
 -12   4   9       10.91       13.08      5.10 o 
 -11   4   9      179.47      192.97      8.82 o 
 -10   4   9       23.35       16.92      3.24 o 
  -9   4   9       14.47       13.14      3.43 o 
  -8   4   9        1.22        0.56      1.59 o 
  -7   4   9     1063.19     1035.43     21.61 o 
  -6   4   9       11.77       10.24      1.49 o 
  -5   4   9      322.02      321.10      7.81 o 
  -4   4   9       18.22       13.02      1.86 o 
  -3   4   9       20.20       13.33      1.49 o 
  -2   4   9       62.78       72.35      2.90 o 
  -1   4   9      248.46      231.86      5.54 o 
   0   4   9      994.76     1103.58     20.55 o 
   1   4   9      229.08      216.11      5.59 o 
   2   4   9        3.67       -1.61      1.61 o 
   3   4   9     1178.70     1238.77     36.23 o 
   4   4   9       69.94       59.02      4.30 o 
   5   4   9        8.46       12.68      3.59 o 
   6   4   9       25.70       34.71      5.95 o 
   7   4   9        2.31        7.21      6.66 o 
 -12   5   9       20.03       38.79     10.36 o 
 -11   5   9       74.18       80.57      7.45 o 
 -10   5   9      105.94      113.70      7.19 o 
  -9   5   9        0.00       -1.49      1.78 o 
  -8   5   9       17.72       22.23      2.75 o 
  -7   5   9       46.93       43.46      3.09 o 
  -6   5   9       64.35       55.29      3.28 o 
  -5   5   9       88.00       78.17      3.16 o 
  -4   5   9       52.08       51.26      2.79 o 
  -3   5   9      495.77      484.03     10.53 o 
  -2   5   9      117.99      100.82      3.73 o 
  -1   5   9       38.70       50.51      2.54 o 
   0   5   9      201.43      197.24      5.06 o 
   1   5   9        5.86        5.33      1.32 o 
   2   5   9       24.95       10.95      2.35 o 
   3   5   9       18.21       15.11      2.94 o 
   4   5   9      134.37      141.52     19.59 o 
   5   5   9       82.83       88.05      8.55 o 
   6   5   9       42.72       37.14      5.84 o 
   7   5   9        8.89       15.72      4.67 o 
 -11   6   9       50.27       42.20      7.33 o 
 -10   6   9      117.64      143.97     11.39 o 
  -9   6   9       36.60       42.67      4.23 o 
  -8   6   9      278.61      279.56      9.64 o 
  -7   6   9      154.90      148.50      5.14 o 
  -6   6   9      213.14      185.81      5.62 o 
  -5   6   9       10.12       10.41      1.64 o 
  -4   6   9        0.05       -0.28      1.02 o 
  -3   6   9      181.91      159.12      4.56 o 
  -2   6   9       69.16       73.30      3.30 o 
  -1   6   9      783.83      802.84     18.29 o 
   0   6   9      214.54      197.43      6.25 o 
   1   6   9      233.08      235.48      7.12 o 
   2   6   9        0.01       -1.27      1.53 o 
   3   6   9      845.31      806.46     30.53 o 
   4   6   9      422.79      450.14     15.94 o 
   5   6   9        0.15       -2.22      2.83 o 
   6   6   9      110.59       96.22     12.76 o 
 -11   7   9      102.08      124.37     11.67 o 
 -10   7   9      161.43      161.44      9.94 o 
  -9   7   9       88.97       85.62      5.81 o 
  -8   7   9       88.95       79.68      5.39 o 
  -7   7   9      227.74      222.20      7.30 o 
  -6   7   9      250.14      240.98      7.43 o 
  -5   7   9      505.99      485.78     11.94 o 
  -4   7   9       56.84       68.10      3.52 o 
  -3   7   9      208.50      218.73      6.58 o 
  -2   7   9       30.20       34.24      2.87 o 
  -1   7   9     1162.46     1176.44     25.91 o 
   0   7   9        5.47        2.27      1.56 o 
   1   7   9       93.52       75.02      4.15 o 
   2   7   9      123.62      106.84      6.13 o 
   3   7   9        0.69        1.28      2.90 o 
   4   7   9       89.11       93.03      6.75 o 
   5   7   9        1.32        2.49      3.29 o 
   6   7   9        9.13        3.20      3.77 o 
 -11   8   9        4.28        6.48      4.25 o 
 -10   8   9      125.03      140.14      9.58 o 
  -9   8   9        3.84        2.71      2.44 o 
  -8   8   9       27.24       20.49      2.93 o 
  -7   8   9      266.06      243.93      7.87 o 
  -6   8   9      147.81      142.15      5.45 o 
  -5   8   9      147.72      135.69      5.13 o 
  -4   8   9       36.29       33.02      2.83 o 
  -3   8   9       12.90       20.74      2.19 o 
  -2   8   9      480.52      458.42     10.59 o 
  -1   8   9      360.18      371.20      9.03 o 
   0   8   9        9.05        7.81      1.71 o 
   1   8   9      201.85      178.48      8.19 o 
   2   8   9       57.21       65.65      4.69 o 
   3   8   9      244.44      202.30     10.07 o 
   4   8   9        7.01        5.59      2.60 o 
   5   8   9       10.33        3.96      3.23 o 
   6   8   9      150.03      146.96     10.65 o 
 -11   9   9       34.85       38.30      7.09 o 
 -10   9   9       69.61       65.27      8.32 o 
  -9   9   9       13.76        8.42      4.31 o 
  -8   9   9       44.76       38.51      4.23 o 
  -7   9   9      121.21      131.43      6.37 o 
  -6   9   9     1605.54     1516.84     33.38 o 
  -5   9   9       54.89       48.58      3.46 o 
  -4   9   9      192.90      180.99      6.34 o 
  -3   9   9      127.08      104.38      4.16 o 
  -2   9   9     1537.44     1527.35     30.39 o 
  -1   9   9       80.59       80.10      3.89 o 
   0   9   9      195.65      199.29      7.33 o 
   1   9   9       12.46       16.95      2.64 o 
   2   9   9        0.03        0.10      1.87 o 
   3   9   9       30.31       37.72      4.26 o 
   4   9   9        0.28        5.16      2.53 o 
   5   9   9        0.72        3.09      3.17 o 
   6   9   9      299.48      306.78     23.18 o 
 -10  10   9        9.85        9.59      3.82 o 
  -9  10   9        5.26        4.81      3.24 o 
  -8  10   9       28.19       27.25      3.96 o 
  -7  10   9      631.54      612.26     22.32 o 
  -6  10   9      195.73      207.34      8.68 o 
  -5  10   9       72.32       68.81      3.77 o 
  -4  10   9       16.71        5.55      1.63 o 
  -3  10   9      530.03      511.43     11.72 o 
  -2  10   9      379.67      373.17     11.18 o 
  -1  10   9       11.65        9.38      2.25 o 
   0  10   9        0.03        1.39      1.76 o 
   1  10   9        6.91        6.59      3.39 o 
   2  10   9        9.64       11.05      2.42 o 
   3  10   9       17.06       22.90      3.54 o 
   4  10   9        0.11        1.16      2.31 o 
   5  10   9        5.24        9.86      3.78 o 
   6  10   9      172.31      190.37     17.41 o 
 -10  11   9      110.53      138.71     12.12 o 
  -9  11   9        8.68       11.96      3.65 o 
  -8  11   9      336.30      387.24     13.09 o 
  -7  11   9       19.14       14.67      4.87 o 
  -6  11   9       35.89       26.15      3.31 o 
  -5  11   9        5.96        3.53      1.80 o 
  -4  11   9      378.38      358.88      9.04 o 
  -3  11   9      463.97      461.68     11.18 o 
  -2  11   9      174.63      177.02      7.57 o 
  -1  11   9      153.09      158.31      7.49 o 
   0  11   9       25.75       30.36      3.15 o 
   1  11   9      157.51      148.67      6.66 o 
   2  11   9        0.87        2.21      1.96 o 
   3  11   9       81.32       78.89      6.05 o 
   4  11   9        1.97        1.73      2.34 o 
   5  11   9      100.11       72.29     11.65 o 
 -10  12   9        0.56        1.91      3.73 o 
  -9  12   9       88.48      112.78      8.45 o 
  -8  12   9       38.74       52.21      5.87 o 
  -7  12   9       63.74       64.21      5.20 o 
  -6  12   9       24.95       24.58      4.77 o 
  -5  12   9        0.19        0.97      1.83 o 
  -4  12   9       73.53      101.60      5.35 o 
  -3  12   9        1.28        3.31      1.94 o 
  -2  12   9       85.98       82.46      7.24 o 
  -1  12   9        1.66        1.94      1.75 o 
   0  12   9       24.94       25.09      3.04 o 
   1  12   9       16.74       15.74      2.70 o 
   2  12   9        0.10        3.90      2.10 o 
   3  12   9        0.26        2.88      1.97 o 
   4  12   9        2.03        0.77      2.37 o 
   5  12   9       19.46       21.03      3.97 o 
  -9  13   9        0.23        2.01      2.95 o 
  -8  13   9      301.21      339.66     12.13 o 
  -7  13   9      108.61      124.71      6.99 o 
  -6  13   9       33.68       33.13      3.76 o 
  -5  13   9        9.63        9.40      2.49 o 
  -4  13   9       36.05       25.53      4.29 o 
  -3  13   9      320.86      292.25     15.15 o 
  -2  13   9       20.46       16.48      3.96 o 
  -1  13   9        1.75        4.65      1.96 o 
   0  13   9        0.20        1.15      2.45 o 
   1  13   9       22.76       27.27      3.22 o 
   2  13   9        8.34       16.22      3.67 o 
   3  13   9        8.62       13.43      3.93 o 
   4  13   9       73.03       80.14     12.32 o 
  -9  14   9       51.79       55.26      6.44 o 
  -8  14   9        0.08        0.67      2.70 o 
  -7  14   9       52.88       61.16      5.25 o 
  -6  14   9       10.24        3.48      2.81 o 
  -5  14   9       94.66       90.04      6.48 o 
  -4  14   9       22.36       16.83      6.21 o 
  -3  14   9        1.07        5.20      2.30 o 
  -2  14   9       50.94       46.19      4.56 o 
  -1  14   9       37.35       43.14      5.06 o 
   0  14   9       31.02       41.53      3.68 o 
   1  14   9       32.20       28.30      4.16 o 
   2  14   9       58.73       65.95      6.33 o 
   3  14   9       54.13       54.21      7.01 o 
   4  14   9        6.97       22.55      7.40 o 
  -8  15   9        6.54        7.45      3.10 o 
  -7  15   9       59.46       88.85      6.88 o 
  -6  15   9       16.19       15.37      3.52 o 
  -5  15   9       25.36       27.73      3.96 o 
  -4  15   9        4.97        3.00      2.54 o 
  -3  15   9        3.57        6.31      2.62 o 
  -2  15   9      179.26      176.39      8.14 o 
  -1  15   9        2.33        1.27      2.18 o 
   0  15   9       83.77       92.63      6.21 o 
   1  15   9        5.87        3.78      2.92 o 
   2  15   9       60.60       65.06      7.62 o 
   3  15   9       23.42       31.46      6.00 o 
  -7  16   9        3.63        4.83      3.05 o 
  -6  16   9       40.63       35.99      5.55 o 
  -5  16   9        0.02        3.23      2.59 o 
  -4  16   9        0.20        2.54      2.51 o 
  -3  16   9       93.84      115.22      6.86 o 
  -2  16   9       19.17       19.94      5.57 o 
  -1  16   9        4.60        3.64      2.58 o 
   0  16   9       48.96       48.33      6.54 o 
   1  16   9        5.19        6.48      3.20 o 
   2  16   9       38.30       31.23      5.86 o 
   3  16   9       32.06       40.73      6.50 o 
  -7  17   9        2.09        3.46      6.45 o 
  -6  17   9       74.11      101.24     10.09 o 
  -5  17   9        3.73        1.83      2.70 o 
  -4  17   9       13.95       14.34      5.65 o 
  -3  17   9       32.65       27.05      3.84 o 
  -2  17   9       25.69       32.72      4.51 o 
  -1  17   9       41.05       41.46      5.07 o 
   0  17   9       66.11       80.77      8.67 o 
   1  17   9       43.87       41.86      6.61 o 
   2  17   9        0.59        5.98      6.49 o 
  -6  18   9        0.57       -3.96      6.22 o 
  -5  18   9       50.12       45.95      6.14 o 
  -4  18   9       15.59       15.67      3.43 o 
  -3  18   9        2.08        4.71      2.86 o 
  -2  18   9      196.44      226.24      9.77 o 
  -1  18   9        0.41        3.17      3.51 o 
   0  18   9       28.80       31.21      6.86 o 
   1  18   9        0.99        3.41      5.79 o 
  -4  19   9       74.97       78.90      7.43 o 
  -3  19   9      146.84      176.96     10.21 o 
  -2  19   9      195.01      216.94     15.77 o 
  -1  19   9      149.01      200.08     17.13 o 
 -12   0  10      397.15      405.06     20.81 o 
 -11   0  10     1009.17     1054.63     33.49 o 
 -10   0  10       22.40       10.47      3.92 o 
  -9   0  10       47.28       53.19      5.45 o 
  -8   0  10     1918.87     1752.53     49.68 o 
  -7   0  10      897.50      889.57     26.70 o 
  -6   0  10       23.16       21.93      3.04 o 
  -5   0  10       25.62       22.79      2.56 o 
  -4   0  10      817.16      850.77     21.51 o 
  -3   0  10      308.79      304.28      9.08 o 
  -2   0  10       35.66       42.86      5.84 o 
  -1   0  10       53.66       73.12      5.22 o 
   0   0  10      706.62      750.33     27.58 o 
   1   0  10      173.14      154.72     12.85 o 
   2   0  10        5.26       14.84      3.76 o 
   3   0  10       90.11       96.81      9.29 o 
   4   0  10        0.05        1.31      3.32 o 
   5   0  10       39.06       36.68      6.26 o 
   6   0  10      125.11      129.52     10.14 o 
 -12   1  10        0.03       -1.58      3.40 o 
 -11   1  10      415.71      423.83     17.72 o 
 -10   1  10        1.12        3.98      2.01 o 
  -9   1  10        1.05        2.93      1.78 o 
  -8   1  10      131.21      113.99      4.92 o 
  -7   1  10     1487.82     1492.40     29.92 o 
  -6   1  10       29.78       22.00      1.97 o 
  -5   1  10        0.03        1.02      1.10 o 
  -4   1  10      108.36       85.13      2.98 o 
  -3   1  10     1164.65     1137.26     19.66 o 
  -2   1  10      145.81      172.15      4.62 o 
  -1   1  10        6.07       15.04      1.70 o 
   0   1  10       27.13       26.25      2.28 o 
   1   1  10        9.73        8.31      1.70 o 
   2   1  10     1399.79     1498.58     37.17 o 
   3   1  10        0.68        0.68      2.06 o 
   4   1  10        0.66        0.34      2.01 o 
   5   1  10        0.03        3.31      2.15 o 
   6   1  10        0.28        3.97      2.63 o 
 -12   2  10      261.79      261.88     12.70 o 
 -11   2  10        1.01        3.49      2.69 o 
 -10   2  10       81.32       86.07      7.49 o 
  -9   2  10       95.83      106.05      5.83 o 
  -8   2  10     1304.85     1257.21     26.04 o 
  -7   2  10       46.59       38.57      2.90 o 
  -6   2  10      608.99      590.91     11.31 o 
  -5   2  10       37.61       32.28      2.21 o 
  -4   2  10      144.10      158.50      6.83 o 
  -3   2  10      868.21      842.05     16.02 o 
  -2   2  10       44.14       54.13      2.74 o 
  -1   2  10       26.16       27.70      2.01 o 
   0   2  10      387.10      417.94     13.18 o 
   1   2  10     1357.66     1405.35     28.15 o 
   2   2  10      408.91      429.38     12.95 o 
   3   2  10       36.95       33.15      3.68 o 
   4   2  10        2.69        4.99      2.17 o 
   5   2  10      114.14      132.08      6.35 o 
   6   2  10       31.59       25.17      4.90 o 
 -12   3  10      135.63      147.86     10.73 o 
 -11   3  10      112.45      123.11     10.11 o 
 -10   3  10        4.15        8.32      2.46 o 
  -9   3  10        3.24        1.24      1.88 o 
  -8   3  10       36.46       35.60      3.75 o 
  -7   3  10      432.13      396.14     10.67 o 
  -6   3  10       98.94       96.90      4.00 o 
  -5   3  10        1.25        0.84      1.14 o 
  -4   3  10       99.53       94.20      3.53 o 
  -3   3  10        8.85        8.14      1.51 o 
  -2   3  10      103.52      107.68      3.58 o 
  -1   3  10      225.29      244.42      5.95 o 
   0   3  10       15.84       19.95      1.90 o 
   1   3  10        5.88        5.25      1.57 o 
   2   3  10       75.89       66.24      4.75 o 
   3   3  10        6.20        6.51      2.71 o 
   4   3  10       13.58       18.08      2.87 o 
   5   3  10       56.52       59.99      5.41 o 
   6   3  10       20.52       14.86      6.32 o 
 -12   4  10        0.57        8.68      4.54 o 
 -11   4  10      316.08      318.38     11.89 o 
 -10   4  10        0.09       -0.58      2.17 o 
  -9   4  10       69.34       70.61      4.88 o 
  -8   4  10       38.01       39.54      3.48 o 
  -7   4  10        1.76        2.25      1.50 o 
  -6   4  10        1.21        0.92      1.26 o 
  -5   4  10      106.31      104.02      3.90 o 
  -4   4  10      611.21      576.34     12.46 o 
  -3   4  10        6.35        7.88      1.39 o 
  -2   4  10       72.41       70.69      2.93 o 
  -1   4  10        3.29        1.72      1.08 o 
   0   4  10      534.53      578.86     11.82 o 
   1   4  10      482.44      538.11     12.20 o 
   2   4  10       55.93       55.72      5.31 o 
   3   4  10        8.63        9.83      2.40 o 
   4   4  10       49.13       50.05      4.07 o 
   5   4  10       26.05       29.20      5.25 o 
   6   4  10        7.60        9.29      4.24 o 
 -12   5  10        0.44        9.63      6.65 o 
 -11   5  10        7.82        9.65      3.75 o 
 -10   5  10        8.67        5.37      3.61 o 
  -9   5  10       41.90       46.13      4.38 o 
  -8   5  10       44.97       48.15      3.77 o 
  -7   5  10        4.38        2.45      1.74 o 
  -6   5  10       70.83       80.99      3.97 o 
  -5   5  10      122.90      109.25      3.97 o 
  -4   5  10       22.10       17.06      1.96 o 
  -3   5  10       59.38       52.94      3.00 o 
  -2   5  10      344.83      347.70      9.29 o 
  -1   5  10       23.32       20.60      1.91 o 
   0   5  10        1.60       -1.25      1.25 o 
   1   5  10      108.74       80.64      4.92 o 
   2   5  10       14.31       10.83      3.44 o 
   3   5  10      199.93      233.20      9.73 o 
   4   5  10      110.96      112.33     13.33 o 
   5   5  10       23.66       20.22      4.92 o 
   6   5  10        9.17        8.55      7.76 o 
 -11   6  10        9.31       10.36      4.74 o 
 -10   6  10        0.06        0.68      2.41 o 
  -9   6  10        8.80        7.93      2.57 o 
  -8   6  10      288.59      256.32     10.59 o 
  -7   6  10      139.19      131.05      4.95 o 
  -6   6  10        2.69        2.85      1.49 o 
  -5   6  10       19.79       16.97      1.96 o 
  -4   6  10      518.89      471.20     10.62 o 
  -3   6  10       22.15       22.89      2.53 o 
  -2   6  10        0.07        1.42      1.86 o 
  -1   6  10     2543.41     2517.33     59.50 o 
   0   6  10        0.00       -0.88      1.34 o 
   1   6  10       42.43       41.45      4.13 o 
   2   6  10       15.04        9.43      2.75 o 
   3   6  10      766.83      735.87     28.68 o 
   4   6  10      121.62      141.16      9.54 o 
   5   6  10      122.88      137.32     10.37 o 
   6   6  10        5.25       14.44      4.62 o 
 -11   7  10      170.19      186.37     15.84 o 
 -10   7  10       15.70       13.23      3.81 o 
  -9   7  10        1.45        2.73      2.19 o 
  -8   7  10       68.71       79.01      5.57 o 
  -7   7  10       88.09       88.36      6.38 o 
  -6   7  10        5.77        3.22      1.51 o 
  -5   7  10      335.07      272.10      8.01 o 
  -4   7  10      894.02      877.21     20.10 o 
  -3   7  10      672.08      675.59     18.05 o 
  -2   7  10      342.59      311.99      8.65 o 
  -1   7  10     1206.46     1145.48     25.53 o 
   0   7  10      291.93      272.51      8.02 o 
   1   7  10       35.69       40.47      3.28 o 
   2   7  10      395.95      361.20     13.32 o 
   3   7  10      292.14      298.16     11.94 o 
   4   7  10        0.45        3.78      2.80 o 
   5   7  10       58.49       48.26      9.44 o 
   6   7  10       34.51       51.75     10.31 o 
 -11   8  10       12.79       15.72      8.47 o 
 -10   8  10       12.85       10.32      3.94 o 
  -9   8  10       12.95       22.17      5.82 o 
  -8   8  10        4.32        3.04      2.03 o 
  -7   8  10       19.56       13.49      2.59 o 
  -6   8  10        3.63        4.05      1.96 o 
  -5   8  10       25.14       15.10      2.21 o 
  -4   8  10       34.20       44.70      3.30 o 
  -3   8  10      429.35      425.28     11.00 o 
  -2   8  10      429.68      403.80     12.73 o 
  -1   8  10      253.55      240.65      7.37 o 
   0   8  10      343.55      329.23     11.14 o 
   1   8  10      122.80      101.92      5.82 o 
   2   8  10      144.63      135.26      7.19 o 
   3   8  10      288.04      256.96     10.83 o 
   4   8  10       11.96       11.11      4.38 o 
   5   8  10       45.95       31.19      5.37 o 
   6   8  10       12.56       19.09      7.37 o 
 -11   9  10        2.97        3.68      4.30 o 
 -10   9  10        1.81        1.45      3.18 o 
  -9   9  10       19.62       22.68      4.17 o 
  -8   9  10      130.11      124.09      7.10 o 
  -7   9  10      134.60      152.15      6.06 o 
  -6   9  10       80.25       79.50      5.79 o 
  -5   9  10      438.84      373.47     10.20 o 
  -4   9  10      159.70      122.25      5.43 o 
  -3   9  10       98.66       88.44      5.34 o 
  -2   9  10       86.55       98.00      5.86 o 
  -1   9  10      415.27      384.45     10.26 o 
   0   9  10      137.00      131.08      5.92 o 
   1   9  10        8.68        6.39      2.20 o 
   2   9  10        0.13        5.88      2.53 o 
   3   9  10       17.72       18.47      3.48 o 
   4   9  10       13.63       11.28      2.72 o 
   5   9  10        5.61        4.91      3.61 o 
 -10  10  10        0.05        0.27      4.76 o 
  -9  10  10      108.48      124.47      8.43 o 
  -8  10  10       42.69       41.91      4.54 o 
  -7  10  10      181.83      185.76     13.92 o 
  -6  10  10       25.51       20.45      2.76 o 
  -5  10  10        6.22        1.54      1.70 o 
  -4  10  10        1.42       -1.43      1.43 o 
  -3  10  10        9.53       15.52      2.15 o 
  -2  10  10      236.33      254.09     10.20 o 
  -1  10  10      133.16      127.18      5.81 o 
   0  10  10        1.62        0.68      2.33 o 
   1  10  10       44.28       36.86      3.66 o 
   2  10  10        4.81        1.14      2.32 o 
   3  10  10        5.55       10.17      2.94 o 
   4  10  10      120.55      122.58      7.87 o 
   5  10  10       22.24       20.30      4.76 o 
 -10  11  10        1.62        7.93      6.58 o 
  -9  11  10       58.44       54.24      7.45 o 
  -8  11  10      265.98      278.06     18.60 o 
  -7  11  10       95.76       95.53      6.30 o 
  -6  11  10        0.05       -0.86      1.92 o 
  -5  11  10       56.07       45.95      4.32 o 
  -4  11  10      149.70      176.71      6.21 o 
  -3  11  10       45.26       40.57      3.23 o 
  -2  11  10      110.05      107.87      5.44 o 
  -1  11  10        3.04        1.05      1.87 o 
   0  11  10        1.82        2.79      1.86 o 
   1  11  10       28.46       32.57      3.71 o 
   2  11  10      151.00      141.31      6.68 o 
   3  11  10       12.90       10.47      5.15 o 
   4  11  10        0.01        2.94      5.28 o 
   5  11  10      269.13      309.53     23.59 o 
 -10  12  10        1.84        2.76      4.31 o 
  -9  12  10       22.82       31.03      5.79 o 
  -8  12  10      119.17      125.85      7.63 o 
  -7  12  10       34.67       35.82      4.16 o 
  -6  12  10        6.96        3.63      2.34 o 
  -5  12  10        3.13        3.80      2.39 o 
  -4  12  10        4.96        5.74      3.13 o 
  -3  12  10       15.44       16.69      3.76 o 
  -2  12  10       35.06       31.20      3.41 o 
  -1  12  10        5.56        6.32      2.13 o 
   0  12  10        9.96       11.63      2.65 o 
   1  12  10      280.03      278.12     12.34 o 
   2  12  10        0.35        3.90      2.27 o 
   3  12  10        9.60       11.70      2.53 o 
   4  12  10      202.08      208.29     18.01 o 
  -9  13  10       36.67       42.81      9.85 o 
  -8  13  10        0.84        2.54      2.72 o 
  -7  13  10       22.05       18.41      3.55 o 
  -6  13  10        7.55       11.35      3.49 o 
  -5  13  10      111.99       89.36     10.78 o 
  -4  13  10        2.16        6.13      2.49 o 
  -3  13  10       78.54       69.92      4.92 o 
  -2  13  10      168.68      170.09      6.95 o 
  -1  13  10       35.79       33.89      3.56 o 
   0  13  10        0.22        0.27      1.90 o 
   1  13  10       16.74       13.73      2.71 o 
   2  13  10       22.34       23.19      5.28 o 
   3  13  10       21.00       19.72      7.28 o 
   4  13  10        2.91       14.75      6.35 o 
  -9  14  10        3.49        8.14      5.65 o 
  -8  14  10        2.89        2.67      2.78 o 
  -7  14  10       27.53       35.94      4.32 o 
  -6  14  10        3.57        1.27      2.71 o 
  -5  14  10        5.07        7.21      2.83 o 
  -4  14  10       16.96       19.82      3.58 o 
  -3  14  10       46.74       35.44      4.30 o 
  -2  14  10        8.35        8.19      2.39 o 
  -1  14  10      126.71      126.01      6.18 o 
   0  14  10       12.94       13.70      2.62 o 
   1  14  10        4.47        5.15      2.29 o 
   2  14  10       64.21       65.27      6.58 o 
   3  14  10        4.47        7.67      5.23 o 
  -8  15  10        2.52        4.38      3.47 o 
  -7  15  10      153.48      217.19     14.12 o 
  -6  15  10        3.11        5.87      4.80 o 
  -5  15  10        4.46        5.06      2.90 o 
  -4  15  10       16.53       17.61      4.35 o 
  -3  15  10       79.37       89.58      9.82 o 
  -2  15  10        0.00        2.32      2.38 o 
  -1  15  10      189.16      188.16     12.06 o 
   0  15  10       32.54       29.97      5.15 o 
   1  15  10        0.10        2.37      2.94 o 
   2  15  10       81.48       84.57      9.31 o 
   3  15  10        3.56        7.43      5.51 o 
  -7  16  10       30.86       39.59      7.56 o 
  -6  16  10       33.26       36.83      4.71 o 
  -5  16  10       32.65       34.60      4.51 o 
  -4  16  10        5.38        5.35      2.78 o 
  -3  16  10       22.34       23.11      3.81 o 
  -2  16  10      231.09      273.66     15.31 o 
  -1  16  10        5.61        7.19      2.86 o 
   0  16  10       11.35       10.85      4.21 o 
   1  16  10       49.18       73.06      8.41 o 
   2  16  10       19.51       19.26      5.19 o 
  -6  17  10        1.32        0.51      3.01 o 
  -5  17  10       15.60        9.30      3.28 o 
  -4  17  10      131.99      157.29      8.18 o 
  -3  17  10       11.79       11.59      3.33 o 
  -2  17  10      132.70      130.29      7.45 o 
  -1  17  10      162.60      167.78      8.09 o 
   0  17  10       69.25       93.32     13.75 o 
   1  17  10        0.39       -2.22      5.32 o 
  -5  18  10        0.81       -2.48      3.45 o 
  -4  18  10       13.53       11.51      3.83 o 
  -3  18  10       69.11       78.19      8.09 o 
  -2  18  10        0.87        4.96      4.20 o 
  -1  18  10        7.17        3.68      6.01 o 
 -12   1  11       62.61       79.21      8.10 o 
 -11   1  11      106.21      114.66      6.92 o 
 -10   1  11        4.23        3.90      2.25 o 
  -9   1  11       11.49        8.43      2.12 o 
  -8   1  11       20.41       23.23      2.60 o 
  -7   1  11      305.73      286.73      8.70 o 
  -6   1  11      296.19      278.02      7.37 o 
  -5   1  11      100.98       89.86      3.49 o 
  -4   1  11       66.44       72.65      2.97 o 
  -3   1  11      482.00      499.80     10.39 o 
  -2   1  11      202.58      219.62      5.63 o 
  -1   1  11       98.96      100.04      3.90 o 
   0   1  11       77.74       87.05      3.87 o 
   1   1  11       70.69       75.68      4.52 o 
   2   1  11      136.11      135.99      5.77 o 
   3   1  11        0.95        0.52      2.17 o 
   4   1  11        0.04        1.42      2.21 o 
   5   1  11       10.90       11.84      2.67 o 
   6   1  11       59.73       66.09      7.54 o 
 -12   2  11       37.51       35.68      8.13 o 
 -11   2  11       30.66       37.11      4.64 o 
 -10   2  11       48.94       49.86      4.39 o 
  -9   2  11      317.48      306.76     10.24 o 
  -8   2  11       41.66       40.36      4.98 o 
  -7   2  11       18.14       14.32      2.25 o 
  -6   2  11        1.89        2.99      1.49 o 
  -5   2  11      207.72      215.78      6.04 o 
  -4   2  11      722.57      737.61     16.12 o 
  -3   2  11      141.06      136.93      4.15 o 
  -2   2  11      221.71      225.12      5.73 o 
  -1   2  11       17.91       12.19      1.78 o 
   0   2  11      570.71      598.63     14.58 o 
   1   2  11       45.25       43.23      3.07 o 
   2   2  11     1383.20     1332.59     30.08 o 
   3   2  11      367.02      394.09     12.75 o 
   4   2  11       32.44       35.35      3.75 o 
   5   2  11      112.83      121.09      7.80 o 
   6   2  11        6.67        8.28      3.49 o 
 -12   3  11       22.37       23.22      5.15 o 
 -11   3  11       54.28       55.78      5.50 o 
 -10   3  11        0.01       -1.06      1.94 o 
  -9   3  11        1.40        0.24      1.72 o 
  -8   3  11       15.22       15.98      2.50 o 
  -7   3  11      251.73      247.63      7.72 o 
  -6   3  11       92.12       92.03      4.32 o 
  -5   3  11        9.12        5.74      1.83 o 
  -4   3  11       25.97       26.00      2.74 o 
  -3   3  11        0.26        1.21      1.14 o 
  -2   3  11     1472.41     1501.79     27.52 o 
  -1   3  11       56.45       71.09      3.46 o 
   0   3  11       23.17       30.04      2.54 o 
   1   3  11      476.26      516.88     17.70 o 
   2   3  11      176.81      154.58      6.92 o 
   3   3  11        0.03        5.42      2.57 o 
   4   3  11      116.11      119.99      6.31 o 
   5   3  11      178.92      187.25     10.12 o 
   6   3  11        3.75        7.48      4.67 o 
 -12   4  11       11.66        5.03      3.67 o 
 -11   4  11      137.14      147.83     15.80 o 
 -10   4  11       26.28       16.50      2.97 o 
  -9   4  11        9.15        8.99      2.26 o 
  -8   4  11       74.65       71.68      5.72 o 
  -7   4  11        3.29        2.11      1.50 o 
  -6   4  11      114.86      108.43      4.31 o 
  -5   4  11      201.61      200.96      5.85 o 
  -4   4  11        5.28        6.53      1.51 o 
  -3   4  11       67.94       64.74      3.25 o 
  -2   4  11      513.43      535.98     11.88 o 
  -1   4  11      729.21      785.44     15.41 o 
   0   4  11      397.66      429.11     10.21 o 
   1   4  11      103.33       95.48      5.11 o 
   2   4  11      276.00      286.57      9.83 o 
   3   4  11      337.84      345.28     13.05 o 
   4   4  11        0.02        3.87      2.79 o 
   5   4  11       65.76       57.70      7.16 o 
   6   4  11       13.89       16.18      4.88 o 
 -11   5  11       21.90       16.03      5.77 o 
 -10   5  11        9.22       10.38      2.90 o 
  -9   5  11        3.53        2.43      2.05 o 
  -8   5  11      363.38      363.16     10.46 o 
  -7   5  11        1.04        0.83      1.52 o 
  -6   5  11       56.58       56.25      5.14 o 
  -5   5  11        4.06        3.00      1.15 o 
  -4   5  11        6.68        4.77      1.48 o 
  -3   5  11       35.96       34.87      2.47 o 
  -2   5  11      538.76      518.92     12.96 o 
  -1   5  11        0.43        4.73      1.83 o 
   0   5  11        0.02        0.02      1.88 o 
   1   5  11      279.79      302.78      9.95 o 
   2   5  11      111.07      107.16      5.74 o 
   3   5  11        7.76       15.72      2.86 o 
   4   5  11       18.28       15.74      8.82 o 
   5   5  11      192.48      219.08     13.06 o 
 -11   6  11        4.10        4.11      4.60 o 
 -10   6  11        2.79        2.62      2.55 o 
  -9   6  11       19.04       10.33      3.19 o 
  -8   6  11       37.07       44.41      4.52 o 
  -7   6  11        4.31        5.17      1.77 o 
  -6   6  11        1.05        3.63      1.52 o 
  -5   6  11      155.20      143.15      5.77 o 
  -4   6  11      238.05      229.66      7.42 o 
  -3   6  11      688.83      673.52     18.04 o 
  -2   6  11      135.25      125.41      5.80 o 
  -1   6  11     1144.61     1142.50     25.68 o 
   0   6  11        0.00       -1.51      1.57 o 
   1   6  11        2.65        1.15      2.07 o 
   2   6  11       18.56       14.33      3.09 o 
   3   6  11        7.32        8.27      2.99 o 
   4   6  11       66.17       61.33      7.49 o 
   5   6  11       64.41       55.12     10.08 o 
 -11   7  11       22.82       19.05      5.82 o 
 -10   7  11       11.16       12.66      3.75 o 
  -9   7  11        4.04        1.46      1.95 o 
  -8   7  11      238.92      222.49      7.83 o 
  -7   7  11      198.30      191.63      6.89 o 
  -6   7  11      130.68      121.86      5.42 o 
  -5   7  11        3.18        3.85      1.77 o 
  -4   7  11      166.73      146.98      6.56 o 
  -3   7  11      938.30      935.91     21.48 o 
  -2   7  11       23.58       22.41      2.54 o 
  -1   7  11       37.29       48.33      3.52 o 
   0   7  11        6.45        1.67      1.71 o 
   1   7  11      270.05      221.56     11.76 o 
   2   7  11       60.97       67.26      8.20 o 
   3   7  11       19.24       11.17      4.54 o 
   4   7  11       78.96       70.53      5.50 o 
   5   7  11        0.21        4.39      3.89 o 
 -11   8  11       35.24       47.61      7.92 o 
 -10   8  11        3.23        2.61      2.90 o 
  -9   8  11       26.02       29.97      4.75 o 
  -8   8  11      178.04      171.35      6.85 o 
  -7   8  11      228.86      230.48      7.77 o 
  -6   8  11        8.31        5.12      2.19 o 
  -5   8  11       57.01       45.51      3.53 o 
  -4   8  11      103.69       86.18      4.53 o 
  -3   8  11       33.01       29.73      2.81 o 
  -2   8  11       87.30       76.35      4.35 o 
  -1   8  11       10.80       10.18      2.15 o 
   0   8  11       21.43       13.35      3.31 o 
   1   8  11       13.29       14.37      3.70 o 
   2   8  11      237.49      212.66      9.65 o 
   3   8  11       10.47        5.54      2.89 o 
   4   8  11      272.56      287.40     19.71 o 
   5   8  11       61.90       60.48     11.78 o 
 -11   9  11        0.48        4.64      4.51 o 
 -10   9  11       15.21       25.75      6.12 o 
  -9   9  11       44.83       61.02     12.16 o 
  -8   9  11        5.71        1.03      2.36 o 
  -7   9  11       18.37        7.89      2.25 o 
  -6   9  11      245.91      224.99      7.47 o 
  -5   9  11        7.67        7.04      2.13 o 
  -4   9  11      320.62      295.17      8.71 o 
  -3   9  11      642.39      642.56     15.62 o 
  -2   9  11      167.28      155.96      5.75 o 
  -1   9  11       16.01        6.59      2.19 o 
   0   9  11       77.99       78.08      5.28 o 
   1   9  11        0.99        2.36      2.07 o 
   2   9  11       14.58       15.12      3.47 o 
   3   9  11      103.76       97.18      7.28 o 
   4   9  11        0.70        3.21      2.84 o 
   5   9  11       24.16       35.78      5.89 o 
 -10  10  11        0.46       -2.56      8.47 o 
  -9  10  11       10.84       14.59      3.96 o 
  -8  10  11      233.23      230.24      9.41 o 
  -7  10  11      214.13      203.80      8.42 o 
  -6  10  11       24.43       21.36      2.85 o 
  -5  10  11        9.73        7.83      2.10 o 
  -4  10  11        1.95        4.90      1.97 o 
  -3  10  11        0.60        0.81      1.59 o 
  -2  10  11      245.25      242.88     14.13 o 
  -1  10  11        3.38        4.79      2.09 o 
   0  10  11        3.08        5.54      2.25 o 
   1  10  11       25.15       19.86      3.09 o 
   2  10  11       14.43       14.71      3.33 o 
   3  10  11      252.47      247.00     10.85 o 
   4  10  11        0.09        3.38      3.39 o 
 -10  11  11        9.72       17.08      5.56 o 
  -9  11  11        3.22       -1.47      2.92 o 
  -8  11  11      354.42      390.91     13.32 o 
  -7  11  11       15.94       12.41      3.60 o 
  -6  11  11       27.71       28.75      3.59 o 
  -5  11  11       61.98       57.94      4.07 o 
  -4  11  11       39.98       28.81      4.32 o 
  -3  11  11        0.15        0.83      1.99 o 
  -2  11  11        2.81        5.51      2.70 o 
  -1  11  11      144.71      151.36      6.70 o 
   0  11  11        4.69        6.30      2.27 o 
   1  11  11      169.25      183.66      7.64 o 
   2  11  11        5.57        5.44      2.82 o 
   3  11  11       24.58       33.14      4.46 o 
   4  11  11       19.92       24.02      6.26 o 
 -10  12  11        0.03        6.42      7.09 o 
  -9  12  11       30.42       33.18      6.17 o 
  -8  12  11      104.23      141.33      8.08 o 
  -7  12  11        0.55        1.53      2.60 o 
  -6  12  11        0.20        2.79      2.24 o 
  -5  12  11       48.09       53.23      4.57 o 
  -4  12  11        1.44        2.96      2.16 o 
  -3  12  11        1.63        2.72      2.03 o 
  -2  12  11        7.63        4.54      2.07 o 
  -1  12  11       17.36       18.13      3.16 o 
   0  12  11      295.71      305.41     14.21 o 
   1  12  11        0.03        2.38      2.23 o 
   2  12  11       21.38       17.17      3.52 o 
   3  12  11        2.79        8.58      2.82 o 
   4  12  11       23.13       33.56      8.35 o 
  -9  13  11        1.39        1.09      3.63 o 
  -8  13  11       26.10       21.38      3.90 o 
  -7  13  11      126.44      157.51      8.07 o 
  -6  13  11        1.19       -2.21      3.04 o 
  -5  13  11       57.21       69.41      6.37 o 
  -4  13  11      134.24      131.25      7.25 o 
  -3  13  11       10.75        8.64      3.14 o 
  -2  13  11       13.04       16.50      2.82 o 
  -1  13  11       18.98       14.41      3.25 o 
   0  13  11        2.34        3.94      2.73 o 
   1  13  11       41.73       40.71      4.06 o 
   2  13  11       41.82       49.64      6.77 o 
   3  13  11        2.62        3.68      3.52 o 
  -8  14  11       13.29       15.51      4.40 o 
  -7  14  11        5.85        5.37      3.19 o 
  -6  14  11      115.53      115.47      7.77 o 
  -5  14  11        3.01        0.70      3.98 o 
  -4  14  11       96.66       91.39      9.93 o 
  -3  14  11       65.54       52.68      5.16 o 
  -2  14  11       26.42       20.66      3.19 o 
  -1  14  11       70.43       88.59      9.16 o 
   0  14  11      148.99      153.28      6.93 o 
   1  14  11       30.44       31.52      6.14 o 
   2  14  11       40.35       42.90     11.16 o 
  -8  15  11      159.36      206.17     12.96 o 
  -7  15  11        0.11       -0.88      3.07 o 
  -6  15  11       41.90       55.30      5.76 o 
  -5  15  11       15.11       20.77      3.97 o 
  -4  15  11       14.06       12.59      3.41 o 
  -3  15  11      160.71      169.13      8.50 o 
  -2  15  11      101.48      105.84      7.34 o 
  -1  15  11       42.97       47.40      5.44 o 
   0  15  11        8.21        8.86      2.75 o 
   1  15  11       34.65       33.17      9.59 o 
   2  15  11        0.18        2.41      3.98 o 
  -7  16  11      129.13      157.44     16.41 o 
  -6  16  11        3.18        5.27      3.08 o 
  -5  16  11        9.01        5.84      3.11 o 
  -4  16  11       17.24       20.66      4.19 o 
  -3  16  11       49.03       56.20      5.92 o 
  -2  16  11        2.38        4.84      2.84 o 
  -1  16  11        2.97        4.82      3.71 o 
   0  16  11       15.34       14.76      4.06 o 
   1  16  11       18.59       26.88      5.73 o 
  -6  17  11       36.22       43.26      6.39 o 
  -5  17  11        7.02        9.48      4.13 o 
  -4  17  11        0.01        1.04      2.89 o 
  -3  17  11        0.11        3.36      2.99 o 
  -2  17  11       89.23      105.55      8.28 o 
  -1  17  11       12.75        0.81      5.58 o 
   0  17  11        2.58        4.02      6.24 o 
  -4  18  11       17.71       25.93      5.35 o 
  -3  18  11       84.05       90.44      8.40 o 
  -2  18  11      105.60      116.58      8.83 o 
 -12   0  12        0.95       -5.19      5.19 o 
 -11   0  12      319.84      327.84     17.25 o 
 -10   0  12       33.72       37.10      5.00 o 
  -9   0  12       35.29       29.99      5.56 o 
  -8   0  12      887.22      817.17     25.52 o 
  -7   0  12      166.16      155.28     10.60 o 
  -6   0  12      147.50      132.80      8.61 o 
  -5   0  12      299.17      288.58     12.33 o 
  -4   0  12       94.63       89.95      5.59 o 
  -3   0  12      126.30      139.16     17.92 o 
  -2   0  12      199.52      211.91     11.96 o 
  -1   0  12      528.29      576.97     18.38 o 
   0   0  12       27.17       43.25      4.43 o 
   1   0  12      231.17      199.25      8.90 o 
   2   0  12      153.18      163.90     10.65 o 
   3   0  12      101.08      136.12     24.53 o 
   4   0  12       33.51       29.09      5.69 o 
   5   0  12        4.84        9.27      3.69 o 
 -12   1  12      147.84      169.26     11.64 o 
 -11   1  12      159.73      173.18      7.88 o 
 -10   1  12        8.79       10.40      2.73 o 
  -9   1  12       88.14       98.27      5.69 o 
  -8   1  12        0.01        2.10      1.82 o 
  -7   1  12       54.99       56.59      4.47 o 
  -6   1  12      145.97      133.29      8.21 o 
  -5   1  12       46.95       43.06      2.99 o 
  -4   1  12        8.31        5.41      1.48 o 
  -3   1  12       19.76       20.55      2.21 o 
  -2   1  12      137.89      130.89      6.71 o 
  -1   1  12       91.50       98.33      6.53 o 
   0   1  12      183.97      179.23      5.77 o 
   1   1  12       23.55       13.15      2.28 o 
   2   1  12        8.70        7.41      2.04 o 
   3   1  12       38.39       39.03      3.68 o 
   4   1  12      155.32      139.29      6.87 o 
   5   1  12        2.14        0.43      2.35 o 
 -12   2  12      183.45      206.94     11.32 o 
 -11   2  12       13.07       11.90      3.09 o 
 -10   2  12        0.18        2.09      2.16 o 
  -9   2  12      144.72      138.80      8.54 o 
  -8   2  12     1062.84     1020.98     23.82 o 
  -7   2  12       28.53       31.45      3.01 o 
  -6   2  12       11.02       10.16      1.82 o 
  -5   2  12       11.15        7.81      1.68 o 
  -4   2  12       14.50       12.83      1.87 o 
  -3   2  12        8.71       10.44      1.65 o 
  -2   2  12       69.33       75.86      3.76 o 
  -1   2  12       19.77       20.34      2.30 o 
   0   2  12       56.18       61.67      3.63 o 
   1   2  12       40.87       46.86      3.41 o 
   2   2  12       28.51       24.36      2.70 o 
   3   2  12      158.03      171.54      9.29 o 
   4   2  12       40.72       43.80      4.25 o 
   5   2  12       72.63       69.03      5.34 o 
 -12   3  12       76.04       81.91      8.04 o 
 -11   3  12       59.37       68.01      6.09 o 
 -10   3  12       12.61       11.85      2.75 o 
  -9   3  12       75.45       78.58      5.14 o 
  -8   3  12       42.97       49.57      3.93 o 
  -7   3  12       41.65       42.30      3.45 o 
  -6   3  12       10.24       14.26      2.01 o 
  -5   3  12      459.59      441.70     10.75 o 
  -4   3  12      432.24      428.68     10.09 o 
  -3   3  12      360.79      334.20      8.34 o 
  -2   3  12      617.13      648.76     13.19 o 
  -1   3  12        8.10       16.97      2.17 o 
   0   3  12      542.36      517.14     12.03 o 
   1   3  12        4.76        2.63      2.07 o 
   2   3  12        3.31        1.88      2.04 o 
   3   3  12        1.37        6.92      2.36 o 
   4   3  12        1.97        6.15      2.59 o 
   5   3  12       57.10       62.40      6.74 o 
 -12   4  12       87.50       99.45     22.84 o 
 -11   4  12        7.28        8.51      3.58 o 
 -10   4  12        0.00       -1.91      1.91 o 
  -9   4  12       21.46       22.65      3.40 o 
  -8   4  12       31.39       31.65      3.17 o 
  -7   4  12      592.35      564.61     13.16 o 
  -6   4  12       57.57       59.77      3.54 o 
  -5   4  12      316.49      297.43      7.77 o 
  -4   4  12      448.41      479.48     11.05 o 
  -3   4  12       32.82       31.48      2.50 o 
  -2   4  12      542.44      525.64     11.91 o 
  -1   4  12     1704.82     1657.89     40.42 o 
   0   4  12       14.30       12.78      2.73 o 
   1   4  12      270.85      281.50      9.69 o 
   2   4  12       59.42       55.68      5.41 o 
   3   4  12        1.98        7.83      3.93 o 
   4   4  12        0.34        4.15      3.84 o 
   5   4  12        0.92        5.16      4.09 o 
 -11   5  12       44.06       66.04      7.21 o 
 -10   5  12       18.40       19.99      3.59 o 
  -9   5  12        0.34        0.24      1.86 o 
  -8   5  12        6.29        7.39      2.19 o 
  -7   5  12      122.40      119.78      5.51 o 
  -6   5  12      522.50      494.73     11.61 o 
  -5   5  12      561.97      497.49     11.49 o 
  -4   5  12     1700.11     1616.82     35.25 o 
  -3   5  12       92.67       83.08      4.64 o 
  -2   5  12      768.08      748.86     20.59 o 
  -1   5  12      304.17      312.08     14.09 o 
   0   5  12      644.20      575.45     16.18 o 
   1   5  12       72.57       80.20      5.29 o 
   2   5  12        0.10        2.95      2.58 o 
   3   5  12       52.02       46.70      5.22 o 
   4   5  12       42.70       50.29      8.79 o 
   5   5  12      203.57      174.77     16.51 o 
 -11   6  12        6.76        9.16      6.16 o 
 -10   6  12        4.92        4.65      2.88 o 
  -9   6  12        1.75        1.39      2.08 o 
  -8   6  12      125.57      117.58      8.03 o 
  -7   6  12       30.95       22.42      3.19 o 
  -6   6  12      328.35      301.77      9.06 o 
  -5   6  12       63.24       72.27      4.94 o 
  -4   6  12       95.27       96.82      5.50 o 
  -3   6  12       37.62       36.60      3.14 o 
  -2   6  12        0.27        3.92      1.81 o 
  -1   6  12        2.04        1.74      1.82 o 
   0   6  12        0.83       -0.46      2.01 o 
   1   6  12        0.48        5.19      3.11 o 
   2   6  12       22.75       22.98      6.60 o 
   3   6  12        0.00        3.71      2.80 o 
   4   6  12       68.10       79.24      6.01 o 
   5   6  12      136.84       70.78     11.02 o 
 -11   7  12       20.41       14.53      5.63 o 
 -10   7  12        1.95        2.92      2.65 o 
  -9   7  12       73.15       64.40      5.31 o 
  -8   7  12       20.74       21.69      3.26 o 
  -7   7  12      114.37      120.73      5.66 o 
  -6   7  12        9.80        5.70      2.42 o 
  -5   7  12       50.39       34.37      3.92 o 
  -4   7  12      259.44      235.50      7.52 o 
  -3   7  12        9.13        9.57      2.07 o 
  -2   7  12       18.65       15.07      3.59 o 
  -1   7  12       88.67       83.80      5.32 o 
   0   7  12      152.36      122.47      6.66 o 
   1   7  12        6.65        7.00      2.68 o 
   2   7  12        9.42        9.81      3.11 o 
   3   7  12        5.37        6.72      3.20 o 
   4   7  12       17.92       17.32      3.88 o 
 -11   8  12        1.42        6.42      4.51 o 
 -10   8  12        0.31        1.40      3.10 o 
  -9   8  12      227.56      242.49      9.63 o 
  -8   8  12        1.68        1.21      2.00 o 
  -7   8  12       74.12       77.19      4.93 o 
  -6   8  12       64.30       67.83      4.51 o 
  -5   8  12       12.49        4.70      2.03 o 
  -4   8  12       94.56       83.19      4.73 o 
  -3   8  12      107.87      108.84      4.93 o 
  -2   8  12        1.23       -0.04      1.64 o 
  -1   8  12        0.22        1.14      1.77 o 
   0   8  12      160.72      161.94      7.09 o 
   1   8  12        1.12        1.07      2.20 o 
   2   8  12      219.38      215.36     15.45 o 
   3   8  12        4.00        3.31      2.83 o 
   4   8  12      142.25      142.62     13.88 o 
 -10   9  12        0.01        3.32      4.33 o 
  -9   9  12        0.14        4.74      3.30 o 
  -8   9  12       18.42       19.06      3.16 o 
  -7   9  12       15.11       12.58      2.63 o 
  -6   9  12       70.59       69.20      5.02 o 
  -5   9  12      351.10      316.67      9.42 o 
  -4   9  12       42.26       31.93      3.05 o 
  -3   9  12       54.24       52.58      3.80 o 
  -2   9  12      205.06      182.32      6.51 o 
  -1   9  12       70.22       68.84      5.09 o 
   0   9  12       57.48       53.73      4.60 o 
   1   9  12        2.48        5.50      2.68 o 
   2   9  12      197.07      200.03      9.56 o 
   3   9  12        6.01       10.55      3.52 o 
   4   9  12        4.17        4.87      4.40 o 
 -10  10  12        1.79        5.13      4.30 o 
  -9  10  12       32.89       49.34      5.92 o 
  -8  10  12        0.10       -1.81      2.35 o 
  -7  10  12       10.62        8.91      2.48 o 
  -6  10  12      199.77      177.58      6.68 o 
  -5  10  12       71.09       74.44      4.76 o 
  -4  10  12        0.00        0.04      1.76 o 
  -3  10  12       19.49       16.90      2.62 o 
  -2  10  12       94.36      100.48      6.31 o 
  -1  10  12        0.54        5.93      2.26 o 
   0  10  12        1.84        3.18      2.22 o 
   1  10  12       29.41       26.39      4.04 o 
   2  10  12      364.21      346.35     13.61 o 
   3  10  12        1.72        3.55      3.87 o 
   4  10  12        7.54       14.94      4.46 o 
 -10  11  12       10.07       13.28      5.08 o 
  -9  11  12       93.02       98.62      8.46 o 
  -8  11  12       27.34       32.16      4.38 o 
  -7  11  12       21.67       27.25      4.19 o 
  -6  11  12       47.89       46.63      3.91 o 
  -5  11  12        3.13        2.33      1.98 o 
  -4  11  12       12.05        9.93      2.35 o 
  -3  11  12        0.02       -1.84      1.89 o 
  -2  11  12      171.54      176.34      7.62 o 
  -1  11  12       82.04       81.99      7.24 o 
   0  11  12        7.83        6.30      2.62 o 
   1  11  12       16.57        8.54      2.81 o 
   2  11  12      120.75      101.62      7.39 o 
   3  11  12       35.73       38.44      5.80 o 
  -9  12  12       91.64      119.08      9.68 o 
  -8  12  12       55.03       55.17      5.40 o 
  -7  12  12      148.74      164.09      7.77 o 
  -6  12  12        1.52        2.01      2.82 o 
  -5  12  12      154.90      154.46      8.22 o 
  -4  12  12        2.69        2.69      2.37 o 
  -3  12  12       83.52       86.40      5.69 o 
  -2  12  12       29.02       34.78      3.85 o 
  -1  12  12        6.23        3.79      2.63 o 
   0  12  12       36.23       45.24      4.30 o 
   1  12  12        0.76        0.55      3.02 o 
   2  12  12        2.52        2.29      3.12 o 
   3  12  12        1.56        4.91      3.95 o 
  -9  13  12        3.28        4.43      4.07 o 
  -8  13  12       10.16       15.57      7.86 o 
  -7  13  12       71.69       66.26      5.57 o 
  -6  13  12       46.82       50.53      4.83 o 
  -5  13  12       30.96       25.85      4.05 o 
  -4  13  12       36.42       46.50      7.47 o 
  -3  13  12        3.64        0.86      2.25 o 
  -2  13  12        3.60        4.78      2.40 o 
  -1  13  12        2.67        4.54      2.45 o 
   0  13  12        0.55        0.61      2.24 o 
   1  13  12        0.32        3.55      2.93 o 
   2  13  12        3.82        9.96      5.66 o 
  -8  14  12        0.01        0.40      3.19 o 
  -7  14  12       12.20        7.82      3.52 o 
  -6  14  12        0.77       -2.61      2.61 o 
  -5  14  12        0.81        1.48      2.78 o 
  -4  14  12        0.14        6.48      2.97 o 
  -3  14  12      146.23      166.28     10.12 o 
  -2  14  12      177.30      200.76     14.83 o 
  -1  14  12       28.82       25.82      3.66 o 
   0  14  12        0.02        2.64      2.35 o 
   1  14  12        0.82        7.15      4.50 o 
   2  14  12        8.02        9.73      3.79 o 
  -7  15  12        1.23        1.77      3.90 o 
  -6  15  12       10.37       12.79      3.66 o 
  -5  15  12       75.74       84.32      6.92 o 
  -4  15  12        8.51       12.33      3.60 o 
  -3  15  12       54.99       42.50      5.14 o 
  -2  15  12      132.85      151.62      8.32 o 
  -1  15  12       78.24       97.17      6.29 o 
   0  15  12        4.57        5.98      3.03 o 
   1  15  12        0.19        3.84      3.73 o 
  -6  16  12        0.61       -1.97      3.56 o 
  -5  16  12        0.05        1.91      3.47 o 
  -4  16  12       11.99       12.58      4.73 o 
  -3  16  12       23.76       25.56      7.19 o 
  -2  16  12       28.10       47.45      8.83 o 
  -1  16  12        0.80        3.76      3.62 o 
   0  16  12       10.96       17.90      3.52 o 
  -5  17  12       43.07       35.65      6.40 o 
  -4  17  12       14.81       26.72      5.38 o 
  -3  17  12       13.16       10.61      4.01 o 
  -2  17  12       24.08       19.80      6.31 o 
 -12   1  13      188.24      215.42     14.12 o 
 -11   1  13        3.89        4.33      2.74 o 
 -10   1  13       45.34       44.00      4.20 o 
  -9   1  13      147.25      160.63      9.68 o 
  -8   1  13      157.56      144.94      6.00 o 
  -7   1  13        0.96        0.32      1.87 o 
  -6   1  13       88.61       88.19      4.58 o 
  -5   1  13        2.78        3.43      1.75 o 
  -4   1  13       20.64       15.14      3.67 o 
  -3   1  13      423.42      419.55     10.30 o 
  -2   1  13       75.50       85.47      4.92 o 
  -1   1  13      196.51      215.02      6.51 o 
   0   1  13       54.19       58.38      3.76 o 
   1   1  13      182.72      173.59      5.97 o 
   2   1  13      402.76      385.82     10.29 o 
   3   1  13       32.37       28.24      3.54 o 
   4   1  13       10.83       10.08      2.76 o 
   5   1  13        0.39       11.44      6.02 o 
 -12   2  13       30.18       33.21      6.66 o 
 -11   2  13        6.29        5.89      3.01 o 
 -10   2  13       19.17       24.42      3.30 o 
  -9   2  13      490.12      534.65     14.50 o 
  -8   2  13        1.84        2.45      1.93 o 
  -7   2  13      227.29      208.92      7.05 o 
  -6   2  13       88.48       81.19      4.21 o 
  -5   2  13      112.96      117.34      4.95 o 
  -4   2  13       15.80       13.50      1.94 o 
  -3   2  13       54.03       56.66      3.71 o 
  -2   2  13      477.63      485.80     11.43 o 
  -1   2  13        3.73        5.82      1.90 o 
   0   2  13      198.68      216.83      6.64 o 
   1   2  13       26.16       29.09      3.21 o 
   2   2  13       30.35       25.10      3.23 o 
   3   2  13       22.96       27.84      3.52 o 
   4   2  13       33.26       42.17      3.90 o 
 -11   3  13        0.57        0.81      2.73 o 
 -10   3  13       28.71       26.98      3.49 o 
  -9   3  13       95.49       84.04      5.38 o 
  -8   3  13       62.16       59.36      4.31 o 
  -7   3  13       91.21       92.89      5.13 o 
  -6   3  13        5.11        2.47      1.35 o 
  -5   3  13       62.51       63.68      3.65 o 
  -4   3  13      128.35      126.13      4.63 o 
  -3   3  13        1.64        2.31      1.63 o 
  -2   3  13     1115.80     1079.13     24.28 o 
  -1   3  13        7.15       12.68      3.34 o 
   0   3  13       23.99       26.32      3.19 o 
   1   3  13       85.71       82.86      5.05 o 
   2   3  13       20.73       17.47      2.96 o 
   3   3  13      177.30      219.01      8.91 o 
   4   3  13       33.91       34.46      4.21 o 
 -11   4  13       29.99       30.38      4.27 o 
 -10   4  13        6.53        6.83      2.34 o 
  -9   4  13       12.73        8.84      2.43 o 
  -8   4  13       22.35       27.83      3.20 o 
  -7   4  13      151.38      137.63      6.22 o 
  -6   4  13       12.89        9.18      1.94 o 
  -5   4  13        3.11        6.54      1.67 o 
  -4   4  13        1.04       -1.17      1.61 o 
  -3   4  13       88.70       76.53      4.55 o 
  -2   4  13      185.79      199.28      7.69 o 
  -1   4  13      118.71      118.91      6.11 o 
   0   4  13        3.23        4.44      2.46 o 
   1   4  13       10.78       11.63      2.91 o 
   2   4  13       48.57       40.83      4.86 o 
   3   4  13      134.89      145.41      7.54 o 
   4   4  13       15.54       24.85      7.19 o 
 -11   5  13        1.20        4.24      4.50 o 
 -10   5  13      273.75      300.05     11.24 o 
  -9   5  13       27.38       24.39      3.15 o 
  -8   5  13      234.60      232.82     12.07 o 
  -7   5  13       53.46       63.57      4.45 o 
  -6   5  13      140.56      138.64      5.98 o 
  -5   5  13       24.49       24.32      3.00 o 
  -4   5  13       13.58       14.43      2.29 o 
  -3   5  13       97.41       94.20      5.11 o 
  -2   5  13      185.17      186.06      8.42 o 
  -1   5  13      238.64      284.08      9.80 o 
   0   5  13        3.93        4.72      2.40 o 
   1   5  13       34.92       37.10      4.03 o 
   2   5  13        3.09        7.27      2.58 o 
   3   5  13       12.63       11.17      3.00 o 
   4   5  13        6.08        8.63      3.62 o 
 -11   6  13       11.81        3.90      3.55 o 
 -10   6  13        0.07        2.19      2.50 o 
  -9   6  13       99.05       91.08     13.43 o 
  -8   6  13       34.54       38.06      5.69 o 
  -7   6  13        4.85        4.40      2.07 o 
  -6   6  13        0.00        0.50      1.47 o 
  -5   6  13      293.84      288.22      8.84 o 
  -4   6  13       72.74       73.47      5.13 o 
  -3   6  13       56.01       49.91      4.19 o 
  -2   6  13      274.88      284.94      9.36 o 
  -1   6  13       64.03       63.82      4.81 o 
   0   6  13       14.64       13.14      2.84 o 
   1   6  13      105.85       95.62      6.05 o 
   2   6  13       99.92      122.33      8.04 o 
   3   6  13       58.65       77.17      6.83 o 
   4   6  13       13.36       13.05      3.69 o 
 -11   7  13       13.21       13.81      5.09 o 
 -10   7  13       23.45       28.15      4.91 o 
  -9   7  13       60.28       69.13      5.72 o 
  -8   7  13        7.98        8.62      2.76 o 
  -7   7  13       33.58       28.67      3.27 o 
  -6   7  13       47.91       47.24      3.91 o 
  -5   7  13        6.61        8.84      2.38 o 
  -4   7  13      130.75      130.95      6.33 o 
  -3   7  13       53.53       53.44      4.44 o 
  -2   7  13       92.31       91.39      5.14 o 
  -1   7  13      376.66      388.81     12.19 o 
   0   7  13       18.94       11.87      3.52 o 
   1   7  13      197.55      188.61     14.24 o 
   2   7  13       10.82        9.96      3.22 o 
   3   7  13       65.89       60.73      8.42 o 
   4   7  13      224.77      263.15     14.84 o 
 -11   8  13        0.12       -2.79      5.60 o 
 -10   8  13       11.86       12.40      7.21 o 
  -9   8  13       11.15       11.18      4.64 o 
  -8   8  13        9.57        8.19      2.48 o 
  -7   8  13        0.01        3.33      2.11 o 
  -6   8  13      197.28      192.46      7.07 o 
  -5   8  13      128.23      120.32      6.03 o 
  -4   8  13        6.10        5.64      2.17 o 
  -3   8  13       13.74       12.68      2.46 o 
  -2   8  13        0.00       -0.28      1.82 o 
  -1   8  13        6.89        4.28      2.29 o 
   0   8  13       19.28       17.77      4.40 o 
   1   8  13       30.38       22.69      5.13 o 
   2   8  13       13.75       10.24      3.27 o 
   3   8  13       97.85      135.29     12.26 o 
   4   8  13      170.93      229.57     14.62 o 
 -10   9  13       14.39       15.36      5.41 o 
  -9   9  13        0.52        7.15      3.55 o 
  -8   9  13       30.44       37.68      4.85 o 
  -7   9  13       63.32       52.05      5.71 o 
  -6   9  13       62.06       53.37      4.11 o 
  -5   9  13        6.66        6.39      2.20 o 
  -4   9  13       57.18       54.07      4.01 o 
  -3   9  13        6.41        6.77      2.12 o 
  -2   9  13      197.42      195.43      6.96 o 
  -1   9  13        0.41        0.43      2.04 o 
   0   9  13        6.30        4.00      2.66 o 
   1   9  13       24.57       21.36      3.93 o 
   2   9  13        3.47        4.91      2.94 o 
   3   9  13       25.23       16.09      4.59 o 
 -10  10  13        2.21       -3.87      4.00 o 
  -9  10  13       14.65       19.67      5.82 o 
  -8  10  13      147.90      162.35      9.36 o 
  -7  10  13       41.92       42.00      3.91 o 
  -6  10  13        0.23        1.18      2.07 o 
  -5  10  13       18.81       18.84      2.93 o 
  -4  10  13      210.80      223.15      7.64 o 
  -3  10  13       19.67       20.98      4.90 o 
  -2  10  13        5.03        5.04      2.41 o 
  -1  10  13        7.70        8.96      2.63 o 
   0  10  13       99.81       89.72      6.92 o 
   1  10  13        4.92       13.42      3.32 o 
   2  10  13       24.38       29.28      5.50 o 
   3  10  13       44.46       50.13      6.95 o 
  -9  11  13      275.42      323.02     17.27 o 
  -8  11  13       22.27       19.77      3.86 o 
  -7  11  13       41.54       38.23      4.40 o 
  -6  11  13       13.33       25.46      3.29 o 
  -5  11  13        2.19        1.62      2.15 o 
  -4  11  13       25.51       21.44      4.03 o 
  -3  11  13       18.33       15.72      3.02 o 
  -2  11  13        7.40       10.46      3.73 o 
  -1  11  13       81.45       81.95      6.21 o 
   0  11  13       52.73       51.67      4.70 o 
   1  11  13        6.82        9.15      3.27 o 
   2  11  13        1.40        2.64      5.14 o 
  -9  12  13      237.76      268.04     22.59 o 
  -8  12  13        9.79        6.64      4.72 o 
  -7  12  13        2.16        5.71      3.00 o 
  -6  12  13       14.90       15.43      3.22 o 
  -5  12  13       32.68       39.70      4.14 o 
  -4  12  13       70.64       72.32      7.48 o 
  -3  12  13       76.17       84.92      5.86 o 
  -2  12  13       64.16       75.94      5.59 o 
  -1  12  13       15.71       14.96      3.02 o 
   0  12  13       79.69       84.95      6.03 o 
   1  12  13       20.43       15.85      4.51 o 
   2  12  13        0.31        3.56      3.64 o 
  -8  13  13       97.92      109.73      8.88 o 
  -7  13  13        0.77        2.87      3.01 o 
  -6  13  13       27.52       23.42      4.33 o 
  -5  13  13      293.21      325.39     17.84 o 
  -4  13  13       54.47       57.47      7.18 o 
  -3  13  13        0.37        0.25      2.29 o 
  -2  13  13        9.39       14.39      3.29 o 
  -1  13  13       80.00       85.14      6.08 o 
   0  13  13        0.01        7.21      3.12 o 
   1  13  13        1.17        7.87      3.89 o 
  -8  14  13        0.02        0.13      3.69 o 
  -7  14  13        0.65        2.42      4.00 o 
  -6  14  13        0.01        2.79      4.07 o 
  -5  14  13       58.09       77.74     10.17 o 
  -4  14  13        4.24        4.26      2.99 o 
  -3  14  13       11.41       14.22      3.59 o 
  -2  14  13      134.67      129.73      9.16 o 
  -1  14  13        3.55        6.73      3.29 o 
   0  14  13       87.77       97.97      7.48 o 
   1  14  13        0.81        2.52      3.46 o 
  -7  15  13        1.67        7.61      4.64 o 
  -6  15  13       23.76       35.14      6.45 o 
  -5  15  13        6.68        9.11      4.56 o 
  -4  15  13       13.27       18.69      5.04 o 
  -3  15  13       49.86       52.35      6.86 o 
  -2  15  13        3.15        4.92      4.02 o 
  -1  15  13      152.17      167.28      9.19 o 
   0  15  13        2.60        4.41      4.71 o 
  -5  16  13       71.37       84.97     11.66 o 
  -4  16  13        0.06        4.18      8.00 o 
  -3  16  13        0.01        3.23      3.63 o 
  -2  16  13        0.93        3.04      5.20 o 
 -11   0  14        0.27       -1.82      3.80 o 
 -10   0  14        1.53        0.64      3.98 o 
  -9   0  14      320.54      295.07     15.11 o 
  -8   0  14      134.06      143.42     15.74 o 
  -7   0  14      104.14      115.48     13.19 o 
  -6   0  14       27.08       31.30      4.84 o 
  -5   0  14      127.28      133.11      8.34 o 
  -4   0  14      368.06      382.30     17.82 o 
  -3   0  14        0.21       -1.83      1.83 o 
  -2   0  14       51.58       63.17      5.40 o 
  -1   0  14       52.12       43.37      5.39 o 
   0   0  14       23.24       25.77      4.02 o 
   1   0  14      215.51      197.05      9.45 o 
   2   0  14        4.91       12.92      3.53 o 
   3   0  14       43.03       53.76      7.58 o 
   4   0  14        6.86        9.90      3.91 o 
 -11   1  14        0.83       -1.39      3.55 o 
 -10   1  14        3.17       -0.49      2.44 o 
  -9   1  14       50.65       52.55      4.80 o 
  -8   1  14        0.48       -0.93      1.97 o 
  -7   1  14      127.17      127.42      6.10 o 
  -6   1  14        4.46        1.81      1.99 o 
  -5   1  14      398.51      384.19     11.94 o 
  -4   1  14       41.71       43.68      4.63 o 
  -3   1  14        4.76        4.91      1.78 o 
  -2   1  14      180.04      181.51      7.76 o 
  -1   1  14       13.90       17.16      2.48 o 
   0   1  14      136.58      145.20      7.43 o 
   1   1  14        3.56        3.33      1.99 o 
   2   1  14      163.69      185.96      7.42 o 
   3   1  14        2.84        1.73      2.41 o 
   4   1  14       25.52       27.54      3.27 o 
 -11   2  14        3.51        2.86      2.92 o 
 -10   2  14       39.27       47.68      5.09 o 
  -9   2  14      216.72      223.16     10.00 o 
  -8   2  14      118.77      113.18      6.01 o 
  -7   2  14       35.65       27.70      3.82 o 
  -6   2  14      554.66      553.30     15.56 o 
  -5   2  14       57.23       59.69      4.36 o 
  -4   2  14        3.17        2.51      1.72 o 
  -3   2  14       20.09       22.41      2.66 o 
  -2   2  14      259.08      266.70      8.15 o 
  -1   2  14        1.25        2.19      1.71 o 
   0   2  14        5.08        4.90      2.29 o 
   1   2  14      137.12      123.09      6.24 o 
   2   2  14       47.73       45.43      4.30 o 
   3   2  14       88.28       82.00      5.58 o 
   4   2  14       24.60       32.56      4.39 o 
 -11   3  14       71.66       73.87      6.38 o 
 -10   3  14        4.77        6.94      2.64 o 
  -9   3  14       72.96       82.33      6.33 o 
  -8   3  14        0.60       -1.38      1.81 o 
  -7   3  14        6.79        5.94      2.07 o 
  -6   3  14      203.02      211.21      7.18 o 
  -5   3  14      292.70      288.46      8.59 o 
  -4   3  14       11.49       10.98      2.12 o 
  -3   3  14       65.23       72.13      5.23 o 
  -2   3  14       35.48       49.96      4.35 o 
  -1   3  14      103.95      100.46      6.14 o 
   0   3  14      253.70      243.32     11.83 o 
   1   3  14      208.20      215.24      8.65 o 
   2   3  14        3.37        5.20      2.69 o 
   3   3  14       82.17       94.31      8.35 o 
   4   3  14       50.94       52.67     10.65 o 
 -11   4  14       16.01       18.29      3.76 o 
 -10   4  14       48.21       48.68      4.43 o 
  -9   4  14       76.47       75.04      5.21 o 
  -8   4  14      128.99      129.12      6.09 o 
  -7   4  14        0.04       -1.73      1.73 o 
  -6   4  14       17.53       12.04      2.52 o 
  -5   4  14      539.39      513.29     13.51 o 
  -4   4  14       74.96       70.39      4.54 o 
  -3   4  14        2.82        0.46      2.00 o 
  -2   4  14      172.69      179.15      7.44 o 
  -1   4  14      369.81      322.20     10.88 o 
   0   4  14       14.94       16.91      3.12 o 
   1   4  14       33.24       28.52      3.70 o 
   2   4  14       53.87       48.76      4.70 o 
   3   4  14      252.44      292.82     12.96 o 
   4   4  14        3.98        3.69      3.71 o 
 -11   5  14        1.05       -2.49      3.33 o 
 -10   5  14       47.66       59.23      8.45 o 
  -9   5  14      150.25      153.55      7.53 o 
  -8   5  14        5.66        2.56      1.92 o 
  -7   5  14        1.04        0.43      1.86 o 
  -6   5  14     1336.77     1276.32     29.16 o 
  -5   5  14      297.77      282.96      8.84 o 
  -4   5  14       89.05       98.60      8.77 o 
  -3   5  14       16.48        9.86      2.72 o 
  -2   5  14      557.62      524.47     15.34 o 
  -1   5  14      274.93      264.62      9.59 o 
   0   5  14      218.76      201.75      8.22 o 
   1   5  14        5.78        7.90      2.73 o 
   2   5  14       21.92       14.90      3.88 o 
   3   5  14       47.51       23.12      9.41 o 
 -11   6  14        4.24        5.97      3.55 o 
 -10   6  14       15.62       19.65      6.29 o 
  -9   6  14        3.33        2.79      2.60 o 
  -8   6  14        0.25       -1.78      1.78 o 
  -7   6  14      122.12      113.38      6.16 o 
  -6   6  14      178.95      158.13      6.33 o 
  -5   6  14      103.19      110.50      5.69 o 
  -4   6  14       49.68       51.35      4.91 o 
  -3   6  14        0.08       -1.70      1.70 o 
  -2   6  14        0.00        2.75      2.25 o 
  -1   6  14      658.91      671.46     18.85 o 
   0   6  14       11.90       14.15      3.47 o 
   1   6  14       30.21       41.87     10.35 o 
   2   6  14        1.34        3.10      3.06 o 
   3   6  14       38.10       47.27      7.08 o 
 -11   7  14        5.55        5.01      6.68 o 
 -10   7  14       38.86       40.83      7.01 o 
  -9   7  14       78.63       86.17      6.29 o 
  -8   7  14       16.12       12.58      3.04 o 
  -7   7  14       88.72       92.75      5.78 o 
  -6   7  14       82.44       85.65      7.38 o 
  -5   7  14       26.42       17.16      3.84 o 
  -4   7  14        1.37       -0.15      1.77 o 
  -3   7  14       59.50       53.07      4.08 o 
  -2   7  14      181.14      169.16      7.25 o 
  -1   7  14        0.08       -1.76      2.15 o 
   0   7  14       10.37       12.07      3.39 o 
   1   7  14       34.02       35.96      4.78 o 
   2   7  14       20.38       16.61      4.14 o 
   3   7  14        5.73        4.50      4.50 o 
 -10   8  14        1.58        6.77      4.67 o 
  -9   8  14       15.66       13.17      3.26 o 
  -8   8  14       52.00       51.39      4.37 o 
  -7   8  14       15.34        9.81      2.52 o 
  -6   8  14       56.85       56.03      4.35 o 
  -5   8  14       44.63       38.55      3.61 o 
  -4   8  14        1.20        2.28      2.03 o 
  -3   8  14       56.95       45.17      5.98 o 
  -2   8  14      216.18      220.88      8.59 o 
  -1   8  14        0.04        0.38      2.38 o 
   0   8  14       20.80       29.88      4.43 o 
   1   8  14        1.54        5.25      2.98 o 
   2   8  14      122.75      120.59     13.32 o 
   3   8  14       45.59       43.13      6.97 o 
 -10   9  14        0.73        4.84      4.74 o 
  -9   9  14        0.00       -0.17      3.67 o 
  -8   9  14       14.81        8.00      2.84 o 
  -7   9  14        5.45        4.37      2.36 o 
  -6   9  14        7.34        8.06      2.45 o 
  -5   9  14       27.53       25.83      3.20 o 
  -4   9  14        5.10       10.15      2.59 o 
  -3   9  14       15.99       13.50      2.52 o 
  -2   9  14       69.11       65.12      5.21 o 
  -1   9  14        2.28        0.63      2.65 o 
   0   9  14       26.65       21.20      4.02 o 
   1   9  14        8.39        4.85      2.65 o 
   2   9  14       42.92       41.57     13.77 o 
 -10  10  14        0.61       -3.87      4.34 o 
  -9  10  14        7.50        9.69      5.01 o 
  -8  10  14        9.34        6.74      3.07 o 
  -7  10  14       47.18       48.90      4.26 o 
  -6  10  14        1.17        0.76      2.10 o 
  -5  10  14        0.53        0.32      2.02 o 
  -4  10  14        3.68        4.17      2.29 o 
  -3  10  14      117.22      126.61      8.32 o 
  -2  10  14       43.41       39.35      5.21 o 
  -1  10  14        0.08        4.07      2.72 o 
   0  10  14        0.67        1.63      2.93 o 
   1  10  14       99.34      102.96      9.65 o 
   2  10  14       51.57       59.42     14.15 o 
  -9  11  14       33.60       37.68      6.11 o 
  -8  11  14        3.44        5.04      3.84 o 
  -7  11  14        7.23        4.88      2.94 o 
  -6  11  14       58.44       58.35      4.51 o 
  -5  11  14        0.14        1.67      2.14 o 
  -4  11  14       46.86       50.57      4.83 o 
  -3  11  14       67.79       79.42      5.89 o 
  -2  11  14        4.31        7.61      2.56 o 
  -1  11  14       29.83       26.69      4.51 o 
   0  11  14       38.47       41.71      5.12 o 
   1  11  14       34.03       37.70     10.17 o 
   2  11  14        0.85        8.93      4.12 o 
  -9  12  14       19.62       27.63      6.96 o 
  -8  12  14       50.10       57.35      7.70 o 
  -7  12  14      112.65      126.17     12.00 o 
  -6  12  14      178.50      185.67      9.42 o 
  -5  12  14        7.26        2.02      2.53 o 
  -4  12  14        1.31        4.54      2.66 o 
  -3  12  14       70.28       81.32      5.87 o 
  -2  12  14       69.87       78.55      5.91 o 
  -1  12  14       91.89      102.50      6.74 o 
   0  12  14       10.42        5.37      7.33 o 
   1  12  14       36.70       38.34      5.94 o 
  -8  13  14        0.56        3.59      4.01 o 
  -7  13  14       12.04       17.35      5.26 o 
  -6  13  14       10.64       11.43      4.84 o 
  -5  13  14       12.89       20.92      4.07 o 
  -4  13  14      198.86      220.59      9.13 o 
  -3  13  14       85.99      104.72      6.84 o 
  -2  13  14       64.67       88.16      7.35 o 
  -1  13  14       12.13       13.73      3.85 o 
   0  13  14        3.24        3.99      3.67 o 
  -7  14  14      264.07      299.67     16.57 o 
  -6  14  14       61.90       70.92     11.75 o 
  -5  14  14        5.05        9.30      4.54 o 
  -4  14  14        1.18        1.95      3.91 o 
  -3  14  14       40.39       48.11      5.82 o 
  -2  14  14      118.21      133.74     10.35 o 
  -1  14  14       13.59       12.17      4.10 o 
  -6  15  14       25.93       52.82     12.01 o 
  -5  15  14       11.55       13.12      4.90 o 
  -4  15  14      104.92      132.74     16.76 o 
  -3  15  14        1.51        6.76      6.52 o 
  -2  15  14       41.56       48.63      6.97 o 
 -11   1  15        0.77       11.02      4.75 o 
 -10   1  15       79.91       87.81      6.43 o 
  -9   1  15      139.42      150.64     10.46 o 
  -8   1  15       35.12       37.03      4.06 o 
  -7   1  15      219.68      226.16     12.01 o 
  -6   1  15        2.87        1.74      2.13 o 
  -5   1  15       11.63        7.74      3.30 o 
  -4   1  15       32.01       25.84      2.89 o 
  -3   1  15     2154.34     2245.11     53.73 o 
  -2   1  15      184.06      189.18      6.31 o 
  -1   1  15       83.86       90.35      4.68 o 
   0   1  15       18.71       25.51      3.81 o 
   1   1  15      116.43      105.32      6.15 o 
   2   1  15       31.78       27.12      3.61 o 
   3   1  15        0.01       -1.68      3.03 o 
 -11   2  15      116.10      150.79     17.36 o 
 -10   2  15        1.94        0.10      2.50 o 
  -9   2  15        1.71        0.73      2.37 o 
  -8   2  15      113.63      104.59      7.66 o 
  -7   2  15      559.55      554.51     18.64 o 
  -6   2  15       86.11       88.65      6.31 o 
  -5   2  15       63.35       64.70      4.31 o 
  -4   2  15       14.30       11.74      2.39 o 
  -3   2  15        4.24        6.96      2.61 o 
  -2   2  15       17.45       26.42      3.69 o 
  -1   2  15       11.77        3.93      2.18 o 
   0   2  15        0.85        1.05      4.95 o 
   1   2  15       19.37       27.51      6.39 o 
   2   2  15       40.47       40.47      5.52 o 
   3   2  15      102.99       86.35      6.40 o 
 -11   3  15       11.99       13.69      3.57 o 
 -10   3  15       64.88       70.50      5.26 o 
  -9   3  15       19.24       21.25      3.15 o 
  -8   3  15       41.20       35.90      3.64 o 
  -7   3  15      135.15      155.56      9.73 o 
  -6   3  15       86.81       73.44      7.34 o 
  -5   3  15       32.18       27.60      3.60 o 
  -4   3  15       77.11       78.90      5.46 o 
  -3   3  15       12.45       15.28      3.08 o 
  -2   3  15       14.16       10.00      2.82 o 
  -1   3  15        2.33        5.15      2.65 o 
   0   3  15        0.64        3.47      2.00 o 
   1   3  15      150.94      140.26      7.46 o 
   2   3  15        0.70        5.18      2.89 o 
   3   3  15        0.82       15.27      3.99 o 
 -11   4  15       34.39       41.66      6.08 o 
 -10   4  15        2.78        5.82      3.04 o 
  -9   4  15       48.99       50.24      4.95 o 
  -8   4  15        7.36       10.37      2.93 o 
  -7   4  15        1.86        2.46      2.33 o 
  -6   4  15        2.78        5.48      2.20 o 
  -5   4  15       91.41       95.46      6.10 o 
  -4   4  15       13.91        7.35      2.56 o 
  -3   4  15       31.36       23.67      3.42 o 
  -2   4  15       54.23       50.54      4.59 o 
  -1   4  15       44.60       38.52      4.24 o 
   0   4  15        9.50        6.27      3.33 o 
   1   4  15        7.77        6.31      2.64 o 
   2   4  15       49.75       56.66      5.24 o 
   3   4  15      158.88      161.61     19.03 o 
 -11   5  15       10.07        8.69      4.06 o 
 -10   5  15      179.78      185.70     10.22 o 
  -9   5  15       55.88       57.52      5.34 o 
  -8   5  15       19.36       16.90      3.28 o 
  -7   5  15        9.04        6.57      2.60 o 
  -6   5  15       16.89       15.01      2.76 o 
  -5   5  15       26.33       18.96      2.87 o 
  -4   5  15        1.94        0.22      2.15 o 
  -3   5  15       68.01       59.14      4.82 o 
  -2   5  15        8.58       12.20      3.53 o 
  -1   5  15       62.38       68.14      5.37 o 
   0   5  15       50.01       53.57      4.92 o 
   1   5  15       22.87       19.16      3.56 o 
   2   5  15        0.73        4.78      3.48 o 
   3   5  15       22.21       21.51      5.67 o 
 -11   6  15        0.07       -3.70      3.70 o 
 -10   6  15       90.67      105.22     11.51 o 
  -9   6  15        0.31        1.54      2.17 o 
  -8   6  15        2.71        3.65      2.61 o 
  -7   6  15       53.89       60.08      4.63 o 
  -6   6  15       17.16       11.45      2.66 o 
  -5   6  15       35.04       27.40      3.28 o 
  -4   6  15       19.00       15.47      3.13 o 
  -3   6  15        5.16        7.26      2.69 o 
  -2   6  15      267.01      267.68      9.78 o 
  -1   6  15        0.44        4.38      2.98 o 
   0   6  15       14.87       20.24      3.54 o 
   1   6  15        0.67       -1.76      2.77 o 
   2   6  15       20.62       10.86      4.91 o 
 -10   7  15       36.77       46.39      7.71 o 
  -9   7  15        6.79       16.21      3.61 o 
  -8   7  15       41.64       33.94      4.23 o 
  -7   7  15      157.06      155.84      7.58 o 
  -6   7  15       50.54       47.58      4.11 o 
  -5   7  15       10.75        9.63      2.58 o 
  -4   7  15        0.00        1.67      2.05 o 
  -3   7  15      214.73      204.95      8.34 o 
  -2   7  15       14.27        9.45      4.19 o 
  -1   7  15        6.47        6.58      3.08 o 
   0   7  15        3.78        4.57      3.04 o 
   1   7  15        3.96        6.25      3.12 o 
   2   7  15      107.86      107.09     10.29 o 
 -10   8  15        4.00       10.96      5.18 o 
  -9   8  15        2.27        5.71      3.87 o 
  -8   8  15      286.21      324.40     18.04 o 
  -7   8  15        0.38        2.58      2.60 o 
  -6   8  15       55.35       45.23      4.57 o 
  -5   8  15       10.35        5.50      2.06 o 
  -4   8  15      100.82       94.73      7.28 o 
  -3   8  15        0.03       -0.84      2.02 o 
  -2   8  15      159.65      159.21      7.26 o 
  -1   8  15       15.04       15.94      3.58 o 
   0   8  15       49.82       57.51      6.02 o 
   1   8  15        3.68        7.93      5.39 o 
   2   8  15       72.18       66.90      8.24 o 
 -10   9  15       47.10       63.68      9.00 o 
  -9   9  15        7.43       14.50      5.32 o 
  -8   9  15       32.84       36.33      4.09 o 
  -7   9  15        5.63        4.73      2.48 o 
  -6   9  15        5.26        4.05      2.34 o 
  -5   9  15       53.54       42.88      3.97 o 
  -4   9  15      170.49      183.42      7.13 o 
  -3   9  15      411.84      443.74     12.58 o 
  -2   9  15       12.04        6.27      2.99 o 
  -1   9  15        5.55        3.44      2.25 o 
   0   9  15      205.03      219.00     12.97 o 
   1   9  15       92.48       93.52      9.55 o 
  -9  10  15       95.99      117.27     11.63 o 
  -8  10  15        8.85        7.38      3.98 o 
  -7  10  15       22.35       16.61      3.74 o 
  -6  10  15       59.06       59.08      4.68 o 
  -5  10  15       38.01       48.54      4.27 o 
  -4  10  15        2.44        5.36      2.47 o 
  -3  10  15       12.14       14.11      3.27 o 
  -2  10  15      167.40      169.46      9.08 o 
  -1  10  15        2.47        0.85      3.06 o 
   0  10  15      156.83      157.65     15.05 o 
   1  10  15       43.31       46.01      6.65 o 
  -9  11  15       31.13       41.83      6.37 o 
  -8  11  15        2.36        5.79      3.75 o 
  -7  11  15       61.95       60.60      6.81 o 
  -6  11  15       44.88       58.86      4.75 o 
  -5  11  15        0.02       -1.74      2.48 o 
  -4  11  15       94.59      108.19      7.03 o 
  -3  11  15        7.22        3.59      2.80 o 
  -2  11  15      110.33      127.26      8.09 o 
  -1  11  15        5.09        5.36      8.58 o 
   0  11  15        0.17        1.38      3.67 o 
   1  11  15       29.12       29.26      8.38 o 
  -8  12  15       79.42      100.80      8.77 o 
  -7  12  15        7.43        9.30      3.94 o 
  -6  12  15       11.05        8.83      4.71 o 
  -5  12  15        6.24        7.48      3.25 o 
  -4  12  15        5.24        9.39      3.16 o 
  -3  12  15        0.82        0.69      3.20 o 
  -2  12  15       10.24       14.59      4.10 o 
  -1  12  15       41.78       47.45      7.01 o 
   0  12  15        0.07        3.25      3.64 o 
  -7  13  15      117.11      158.32     13.27 o 
  -6  13  15        0.62       -1.13      3.90 o 
  -5  13  15      115.89      133.29     11.69 o 
  -4  13  15        0.05        3.14      3.43 o 
  -3  13  15        0.79       -0.02      4.00 o 
  -2  13  15        2.79        7.82      3.61 o 
  -1  13  15       17.24       16.40      5.05 o 
  -6  14  15       17.22        9.15      4.85 o 
  -5  14  15        0.30        4.22      4.07 o 
  -4  14  15        3.53        8.08      4.34 o 
  -3  14  15        3.94        7.80      3.54 o 
  -2  14  15       36.31       43.65      5.59 o 
 -11   0  16       50.27       34.14      9.39 o 
 -10   0  16        5.08       10.51      4.62 o 
  -9   0  16      716.08      750.96     30.23 o 
  -8   0  16       54.90       68.05     10.97 o 
  -7   0  16       93.00      101.48      8.83 o 
  -6   0  16        2.26        0.35      3.05 o 
  -5   0  16        0.68        3.39      3.03 o 
  -4   0  16       20.51       10.81      5.43 o 
  -3   0  16       40.21       44.10      7.20 o 
  -2   0  16       86.26       89.05      7.02 o 
  -1   0  16      354.92      400.45     21.38 o 
   0   0  16       84.78       95.69      9.43 o 
   1   0  16       97.89      108.69     10.63 o 
   2   0  16      163.28      185.49     13.97 o 
 -11   1  16      102.85      118.26     12.59 o 
 -10   1  16       11.14       12.85      3.29 o 
  -9   1  16        3.54        7.20      2.79 o 
  -8   1  16       42.99       44.23      4.45 o 
  -7   1  16       25.17       27.26      3.55 o 
  -6   1  16      112.24      110.20      7.10 o 
  -5   1  16       23.91       25.36      4.86 o 
  -4   1  16        0.64        0.47      1.98 o 
  -3   1  16        6.12        6.55      2.71 o 
  -2   1  16        1.46        6.29      2.73 o 
  -1   1  16       25.51       27.85      7.09 o 
   0   1  16       97.87       96.51      5.95 o 
   1   1  16       38.18       38.87      4.95 o 
   2   1  16      124.03      138.33      8.70 o 
 -11   2  16        6.24       13.22      5.17 o 
 -10   2  16        0.27        1.99      2.72 o 
  -9   2  16       53.40       47.93      4.72 o 
  -8   2  16      172.44      170.97      7.63 o 
  -7   2  16      811.02      842.99     48.33 o 
  -6   2  16       30.83       28.56      5.78 o 
  -5   2  16       17.92       12.22      4.89 o 
  -4   2  16       24.92       29.33      3.69 o 
  -3   2  16      171.70      176.81      7.94 o 
  -2   2  16       21.78       20.29      3.59 o 
  -1   2  16        1.22        4.74      2.66 o 
   0   2  16       52.69       50.17      4.84 o 
   1   2  16      122.89      119.44      8.46 o 
   2   2  16      100.34       96.26      6.75 o 
 -11   3  16        3.28        4.91      4.50 o 
 -10   3  16      105.48      109.24     24.98 o 
  -9   3  16        1.80        0.53      2.98 o 
  -8   3  16       93.51       99.99      7.50 o 
  -7   3  16        9.76        7.26      3.01 o 
  -6   3  16        1.01        4.40      2.83 o 
  -5   3  16       15.45       14.24      3.07 o 
  -4   3  16       83.87       79.68      6.03 o 
  -3   3  16        0.04       -0.69      2.28 o 
  -2   3  16      128.32      122.98      6.94 o 
  -1   3  16        0.02        0.71      2.57 o 
   0   3  16       20.84       10.85      3.00 o 
   1   3  16       29.18       38.78      4.73 o 
   2   3  16       25.36       27.81      8.52 o 
 -11   4  16        4.87        4.52      4.40 o 
 -10   4  16        4.28        3.79      3.58 o 
  -9   4  16       52.44       48.57      5.00 o 
  -8   4  16       13.97       12.19      3.51 o 
  -7   4  16        2.83        3.32      5.07 o 
  -6   4  16      182.29      190.28      8.13 o 
  -5   4  16        0.85       -0.01      2.26 o 
  -4   4  16        4.15        8.22      4.07 o 
  -3   4  16       33.68       37.36      4.18 o 
  -2   4  16       69.16       60.37      5.18 o 
  -1   4  16       68.85       81.94      5.95 o 
   0   4  16      206.81      204.01      8.78 o 
   1   4  16       10.22        6.23      2.46 o 
   2   4  16       20.13       12.50      5.28 o 
 -10   5  16      117.78      143.36     14.11 o 
  -9   5  16       62.05       55.78      5.28 o 
  -8   5  16       12.08        8.31      2.98 o 
  -7   5  16       45.71       52.50      4.82 o 
  -6   5  16       10.41        8.49      3.82 o 
  -5   5  16        7.91        4.04      2.68 o 
  -4   5  16       35.82       34.06      3.99 o 
  -3   5  16      181.06      192.51     10.52 o 
  -2   5  16       25.83       22.62      3.61 o 
  -1   5  16       13.17       11.92      3.21 o 
   0   5  16       35.87       41.07      4.79 o 
   1   5  16       22.13       22.69      4.54 o 
   2   5  16       14.18        9.54      4.36 o 
 -10   6  16       28.51       27.90      5.14 o 
  -9   6  16       75.69       78.98      7.36 o 
  -8   6  16       16.92        7.60      2.88 o 
  -7   6  16       21.60       18.07      3.09 o 
  -6   6  16        0.02       -0.11      2.15 o 
  -5   6  16       14.61       10.88      4.54 o 
  -4   6  16        0.52        0.71      2.27 o 
  -3   6  16      157.45      160.39      7.58 o 
  -2   6  16        1.85        5.60      3.59 o 
  -1   6  16      111.09      103.44      8.81 o 
   0   6  16        0.00        2.54      3.21 o 
   1   6  16       78.77       80.81      9.30 o 
 -10   7  16       95.02      108.67      9.07 o 
  -9   7  16       16.64       18.98      6.42 o 
  -8   7  16       29.85       30.05      4.15 o 
  -7   7  16       37.34       40.97      4.10 o 
  -6   7  16       30.61       28.19      3.47 o 
  -5   7  16       37.51       39.44      4.02 o 
  -4   7  16        1.23        1.23      2.45 o 
  -3   7  16       16.20       15.07      4.53 o 
  -2   7  16       85.13       81.42      5.91 o 
  -1   7  16       48.78       54.28      5.94 o 
   0   7  16       47.50       44.79      5.60 o 
   1   7  16       59.08       63.73      8.09 o 
  -9   8  16       90.62       91.51      8.38 o 
  -8   8  16        9.22        9.88      3.94 o 
  -7   8  16       87.29       69.11      5.38 o 
  -6   8  16        1.47       -0.56      1.92 o 
  -5   8  16        4.19        3.36      2.30 o 
  -4   8  16       72.24       83.35      6.26 o 
  -3   8  16      145.63      138.29      7.09 o 
  -2   8  16        6.09        4.17      3.72 o 
  -1   8  16        1.57        3.79      4.61 o 
   0   8  16       35.16       45.42      7.26 o 
   1   8  16       96.28      121.54     11.32 o 
  -9   9  16        0.01        0.69      3.49 o 
  -8   9  16       10.87       10.70      3.43 o 
  -7   9  16        8.59       10.20      2.92 o 
  -6   9  16       49.18       46.18      4.59 o 
  -5   9  16        0.78       -1.66      2.19 o 
  -4   9  16      123.11      145.90      8.19 o 
  -3   9  16       12.42       11.24      7.21 o 
  -2   9  16        4.28        1.15      2.96 o 
  -1   9  16       10.29        1.24      4.04 o 
   0   9  16       14.07       15.57      8.01 o 
  -9  10  16        0.11        1.09      6.26 o 
  -8  10  16      257.06      295.82     14.58 o 
  -7  10  16        9.57       11.55      3.43 o 
  -6  10  16        0.88       -1.01      2.15 o 
  -5  10  16       68.24       73.29      5.32 o 
  -4  10  16       63.12       74.49      6.04 o 
  -3  10  16       42.88       51.73      5.84 o 
  -2  10  16       28.03       21.10      6.23 o 
  -1  10  16       19.19       14.51      5.06 o 
   0  10  16        3.76        2.68      4.15 o 
  -8  11  16        0.64        0.90      3.65 o 
  -7  11  16       22.66       27.55      4.48 o 
  -6  11  16        3.25        0.86      2.91 o 
  -5  11  16        0.33       -0.69      3.23 o 
  -4  11  16        0.01        2.99      3.60 o 
  -3  11  16      122.43      137.96      9.56 o 
  -2  11  16       47.88       45.73      7.23 o 
  -1  11  16        0.00       -0.44      3.89 o 
  -7  12  16      264.74      366.79     16.30 o 
  -6  12  16       69.74       95.41     15.07 o 
  -5  12  16       41.35       49.08      6.12 o 
  -4  12  16        7.63        7.90      4.20 o 
  -3  12  16        0.34        3.47      3.59 o 
  -2  12  16        0.09       -3.84      3.84 o 
  -6  13  16       28.21       25.99      7.53 o 
  -5  13  16        0.08        7.21      4.36 o 
  -4  13  16        7.08       10.24      3.87 o 
  -3  13  16        0.11        3.55      4.35 o 
 -10   1  17        0.88        3.28      2.80 o 
  -9   1  17        0.72       -2.40      2.40 o 
  -8   1  17       42.38       35.61      4.12 o 
  -7   1  17      142.33      150.74      9.19 o 
  -6   1  17        6.57        3.69      2.77 o 
  -5   1  17        0.01       -1.79      2.02 o 
  -4   1  17      199.02      197.48      9.33 o 
  -3   1  17      285.44      294.96     12.24 o 
  -2   1  17       15.00       15.80      3.74 o 
  -1   1  17        0.43        4.55      3.86 o 
   0   1  17      154.20      145.45      9.83 o 
   1   1  17        2.22        3.19      3.80 o 
 -10   2  17       43.16       38.86      7.00 o 
  -9   2  17       63.32       60.64     14.52 o 
  -8   2  17        3.67        0.65      3.02 o 
  -7   2  17      130.66      129.61      8.55 o 
  -6   2  17        5.17        0.71      1.97 o 
  -5   2  17        2.69        3.61      2.78 o 
  -4   2  17      228.81      213.65      9.23 o 
  -3   2  17      121.53      134.56     15.23 o 
  -2   2  17       63.78       46.00      7.52 o 
  -1   2  17        1.67        0.82      3.14 o 
   0   2  17        9.88       16.83      3.66 o 
   1   2  17        2.09       -0.36      3.89 o 
 -10   3  17        0.96       -0.67      3.75 o 
  -9   3  17       21.99       22.56      4.37 o 
  -8   3  17       25.62       25.72      6.24 o 
  -7   3  17      145.32      160.43     10.48 o 
  -6   3  17       51.15       56.26     11.18 o 
  -5   3  17        0.22       -1.90      2.37 o 
  -4   3  17       53.55       41.20      5.24 o 
  -3   3  17      120.32      136.19      7.40 o 
  -2   3  17        1.38       -0.96      2.55 o 
  -1   3  17       41.93       37.02      4.47 o 
   0   3  17       14.76       16.04      3.70 o 
   1   3  17       13.08        6.09      3.86 o 
 -10   4  17        0.54       -1.97      3.81 o 
  -9   4  17      103.26      118.69      8.86 o 
  -8   4  17        1.73        0.24      2.47 o 
  -7   4  17        0.31        1.40      2.83 o 
  -6   4  17       17.09       16.76      4.17 o 
  -5   4  17        0.26       -0.04      2.53 o 
  -4   4  17       59.37       56.77      6.94 o 
  -3   4  17        7.41        5.30      2.86 o 
  -2   4  17       52.37       44.61      6.62 o 
  -1   4  17        1.52        4.76      3.15 o 
   0   4  17        1.03        3.33      2.98 o 
   1   4  17       25.05       17.78      4.40 o 
 -10   5  17        6.92        0.65      4.49 o 
  -9   5  17        2.11        0.52      3.08 o 
  -8   5  17        4.12       -0.29      2.72 o 
  -7   5  17        3.90        4.53      3.13 o 
  -6   5  17        0.14       -0.63      3.00 o 
  -5   5  17        4.50        3.54      2.64 o 
  -4   5  17       19.20       16.55      3.35 o 
  -3   5  17       33.01       30.14      4.41 o 
  -2   5  17        3.79        1.50      3.59 o 
  -1   5  17       21.17       18.47      3.77 o 
   0   5  17       10.57        8.55      3.33 o 
   1   5  17       45.56       38.40      7.03 o 
 -10   6  17        6.85       -2.60      3.20 o 
  -9   6  17       13.40       10.25      4.15 o 
  -8   6  17       11.15       10.59      4.88 o 
  -7   6  17       17.73       16.02      3.79 o 
  -6   6  17        2.32       -0.10      2.53 o 
  -5   6  17       27.38       29.53      4.03 o 
  -4   6  17       59.92       67.50      5.51 o 
  -3   6  17      152.28      131.04      7.44 o 
  -2   6  17       33.07       25.37      4.53 o 
  -1   6  17       14.25       11.06      3.80 o 
   0   6  17        0.22        2.69      4.65 o 
  -9   7  17       10.82       11.80      4.32 o 
  -8   7  17        4.58       11.25      4.19 o 
  -7   7  17       56.58       55.19      4.72 o 
  -6   7  17       11.53       15.30      3.40 o 
  -5   7  17       46.27       47.36      4.92 o 
  -4   7  17       30.97       30.39      4.19 o 
  -3   7  17       31.11       31.93      4.17 o 
  -2   7  17       99.85      104.30      6.90 o 
  -1   7  17        2.77        4.63      4.30 o 
   0   7  17       39.33       49.09     10.08 o 
  -9   8  17        4.64        3.67      3.79 o 
  -8   8  17       33.60       38.11      5.58 o 
  -7   8  17       22.86       23.99      4.38 o 
  -6   8  17        3.07        1.84      2.46 o 
  -5   8  17        0.56        0.21      2.59 o 
  -4   8  17      104.21       99.42      9.11 o 
  -3   8  17       23.09       30.60      4.55 o 
  -2   8  17        5.86        8.33      4.82 o 
  -1   8  17        1.75       -3.48      4.08 o 
   0   8  17       55.50       68.82      8.71 o 
  -8   9  17       19.13       29.74      6.49 o 
  -7   9  17        0.07       -2.61      2.81 o 
  -6   9  17        2.67       -2.40      2.80 o 
  -5   9  17       39.53       37.22      4.65 o 
  -4   9  17      241.56      267.39     12.11 o 
  -3   9  17      385.95      423.48     20.51 o 
  -2   9  17       19.29       18.26      5.73 o 
  -1   9  17        1.28        2.81      4.35 o 
  -8  10  17        0.87        6.32      3.41 o 
  -7  10  17        0.04       -2.12      2.84 o 
  -6  10  17        0.98        0.86      3.33 o 
  -5  10  17        4.30        5.44      3.91 o 
  -4  10  17      298.68      338.40     17.76 o 
  -3  10  17        0.02       -0.60      4.16 o 
  -2  10  17       10.62       16.08      5.57 o 
  -7  11  17       39.47       34.75      4.89 o 
  -6  11  17        1.49        3.00      3.70 o 
  -5  11  17       54.25       41.20      5.73 o 
  -4  11  17       19.87       10.45      4.29 o 
  -3  11  17       38.12       39.81      7.17 o 
  -2  11  17        0.70       -0.82      4.33 o 
  -5  12  17        2.24        1.25      3.60 o 
  -4  12  17       74.49       85.27     11.21 o 
 -10   0  18       47.14       57.76     11.40 o 
  -9   0  18      842.21      958.54     71.74 o 
  -8   0  18      214.74      232.90     18.66 o 
  -7   0  18      118.44      135.13     10.67 o 
  -6   0  18        0.34       -3.09      4.86 o 
  -5   0  18      256.76      233.56     18.87 o 
  -4   0  18        3.59        6.87      5.12 o 
  -3   0  18       32.66       15.29      8.09 o 
  -2   0  18       21.86       13.21      7.51 o 
  -1   0  18        2.95       -0.88      6.13 o 
   0   0  18       93.00       57.35     10.95 o 
 -10   1  18        0.79        3.60      4.03 o 
  -9   1  18       24.00       18.78      4.17 o 
  -8   1  18      235.19      264.53     20.71 o 
  -7   1  18       23.20       22.70      4.45 o 
  -6   1  18        0.39       -2.87      2.91 o 
  -5   1  18        7.52        5.21      4.93 o 
  -4   1  18        4.27        4.95      3.09 o 
  -3   1  18        0.41       -1.51      2.92 o 
  -2   1  18       64.77       82.88     11.86 o 
  -1   1  18        2.69        2.31      3.92 o 
   0   1  18       55.91       51.71      6.45 o 
 -10   2  18       17.81       17.57      5.74 o 
  -9   2  18       57.64       64.36      6.69 o 
  -8   2  18        8.16        6.85      3.43 o 
  -7   2  18      115.42       95.69      7.54 o 
  -6   2  18        0.15       -0.43      2.79 o 
  -5   2  18        0.55       -0.78      2.80 o 
  -4   2  18       19.99       22.94      4.27 o 
  -3   2  18      117.69      105.07     10.22 o 
  -2   2  18        0.05       -0.16      2.20 o 
  -1   2  18       47.95       49.74      6.35 o 
   0   2  18      106.39      102.17      8.52 o 
 -10   3  18       68.72       64.62      8.65 o 
  -9   3  18        2.59        3.53      4.21 o 
  -8   3  18       67.64       69.42      6.77 o 
  -7   3  18       32.72       30.97      4.64 o 
  -6   3  18        8.24        8.27      3.46 o 
  -5   3  18       15.81       16.21      4.97 o 
  -4   3  18      104.18      112.57      8.62 o 
  -3   3  18        1.19        1.20      2.83 o 
  -2   3  18      183.27      196.73     11.09 o 
  -1   3  18        2.42        3.11      3.52 o 
   0   3  18       31.71       25.78      5.24 o 
  -9   4  18        0.88        2.72      4.47 o 
  -8   4  18       36.63       23.29      4.35 o 
  -7   4  18        2.11        0.43      2.96 o 
  -6   4  18        5.30        4.36      3.21 o 
  -5   4  18       21.17       26.76      4.08 o 
  -4   4  18       42.77       38.91      4.60 o 
  -3   4  18       77.50       81.14      8.19 o 
  -2   4  18        9.78       10.16      3.12 o 
  -1   4  18       68.10       62.26      5.75 o 
   0   4  18        7.83        3.46      3.80 o 
  -9   5  18       27.62       11.52     10.63 o 
  -8   5  18        6.73        2.37      5.63 o 
  -7   5  18        6.81        6.51      3.33 o 
  -6   5  18       11.08       11.93      3.37 o 
  -5   5  18        5.09        4.28      4.52 o 
  -4   5  18       14.79       16.00      3.55 o 
  -3   5  18       13.32       22.48      3.88 o 
  -2   5  18        0.01        1.77      2.98 o 
  -1   5  18       98.71       95.19     13.84 o 
  -9   6  18        0.72       -0.11      4.23 o 
  -8   6  18       86.10       82.40      9.23 o 
  -7   6  18       26.21       24.72      4.51 o 
  -6   6  18       52.26       51.66      5.98 o 
  -5   6  18        1.07        0.37      2.73 o 
  -4   6  18       15.58       19.68      3.68 o 
  -3   6  18       30.47       23.01      3.94 o 
  -2   6  18        1.54        3.02      3.75 o 
  -1   6  18        8.89       11.16      5.12 o 
  -8   7  18        8.77        5.77      4.97 o 
  -7   7  18       18.41       15.15      4.41 o 
  -6   7  18       38.80       38.36      5.59 o 
  -5   7  18        0.42        1.59      2.79 o 
  -4   7  18       40.91       33.17      4.39 o 
  -3   7  18       65.63       72.76     18.42 o 
  -2   7  18       19.91       15.76      5.94 o 
  -1   7  18        6.17       13.36      5.52 o 
  -8   8  18        5.53        3.32      3.81 o 
  -7   8  18       17.29       19.38      4.78 o 
  -6   8  18        5.39        7.89      4.25 o 
  -5   8  18        5.93        2.54      3.73 o 
  -4   8  18      123.33      140.71     11.80 o 
  -3   8  18        2.41       -2.85      4.34 o 
  -2   8  18       83.70       91.99     22.35 o 
  -7   9  18       41.84       39.03      5.04 o 
  -6   9  18        1.79        0.93      3.90 o 
  -5   9  18       20.60       12.65      5.95 o 
  -4   9  18       37.81       32.72      6.76 o 
  -3   9  18       47.15       47.34      7.92 o 
  -6  10  18        1.21       -2.98      2.98 o 
  -5  10  18       24.68       12.06      5.58 o 
  -4  10  18        2.00        5.69      4.70 o 
  -9   1  19        0.91        2.29      4.30 o 
  -8   1  19       33.64       34.28      5.16 o 
  -7   1  19        5.92        7.10      4.48 o 
  -6   1  19        3.58        3.00      4.49 o 
  -5   1  19       12.84       12.90      4.98 o 
  -4   1  19      205.01      208.14     13.10 o 
  -3   1  19        7.59        2.04      4.83 o 
  -2   1  19       18.45       14.52      5.76 o 
  -1   1  19        0.05       -0.95      4.84 o 
  -9   2  19       65.75       84.19      9.70 o 
  -8   2  19       45.05       47.38      5.79 o 
  -7   2  19        0.23       -1.36      3.06 o 
  -6   2  19       10.17        8.98      3.57 o 
  -5   2  19       10.42       10.46      4.02 o 
  -4   2  19        3.02        0.44      4.29 o 
  -3   2  19        0.13        0.36      4.63 o 
  -2   2  19        2.54        6.23      4.07 o 
  -1   2  19       48.03       51.76      6.52 o 
  -9   3  19        2.36        0.78      4.23 o 
  -8   3  19        7.76       13.27      5.10 o 
  -7   3  19        2.68        1.73      3.21 o 
  -6   3  19        1.43        2.99      3.28 o 
  -5   3  19       14.98       14.36      3.86 o 
  -4   3  19       67.88       61.73      6.32 o 
  -3   3  19        2.91        2.63      3.09 o 
  -2   3  19      144.41      145.85     16.95 o 
  -8   4  19        0.01       -3.77      5.16 o 
  -7   4  19        3.09       -0.02      3.14 o 
  -6   4  19       24.02       28.33      4.79 o 
  -5   4  19       89.43       81.44      8.22 o 
  -4   4  19       79.81       77.02      6.26 o 
  -3   4  19       11.64        7.31      3.34 o 
  -2   4  19        9.94       11.31      4.54 o 
  -8   5  19        2.98       -0.01      4.20 o 
  -7   5  19       15.62        5.51      7.85 o 
  -6   5  19        2.94        6.57      4.74 o 
  -5   5  19        2.48        2.84      3.00 o 
  -4   5  19        1.87        4.97      3.06 o 
  -3   5  19       86.04      108.28     13.08 o 
  -2   5  19        8.06        5.10      4.03 o 
  -8   6  19        6.50        4.73      4.61 o 
  -7   6  19       28.01       32.12      8.19 o 
  -6   6  19       30.28       27.36      5.33 o 
  -5   6  19      132.05      140.64      9.84 o 
  -4   6  19      150.15      148.76     11.58 o 
  -3   6  19        9.30       10.00      4.36 o 
  -7   7  19        0.08       -3.80      3.80 o 
  -6   7  19        0.32       -2.30      3.54 o 
  -5   7  19      130.44      156.60     18.17 o 
  -4   7  19       26.39       19.57      4.73 o 
  -3   7  19        0.26        5.90      5.28 o 
  -6   8  19        0.55        1.61      3.77 o 
  -5   8  19        1.91        6.93      3.84 o 
  -4   8  19        1.76        0.33      3.74 o 
  -8   0  20       41.07       46.88     10.82 o 
  -7   0  20        2.18        4.28      6.32 o 
  -6   0  20       64.11       57.43     11.05 o 
  -5   0  20       87.90       25.49      7.95 o 
  -4   0  20        1.56       13.25      8.12 o 
  -3   0  20       13.75       10.38      7.97 o 
  -8   1  20       15.22        3.29      4.92 o 
  -7   1  20        3.36       -3.08      4.54 o 
  -6   1  20       21.16       30.14      8.97 o 
  -5   1  20       34.39       24.53      6.02 o 
  -4   1  20       27.10       13.96      5.40 o 
  -3   1  20       72.86       71.98     12.87 o 
  -8   2  20       10.80        0.79      4.55 o 
  -7   2  20        3.01       -1.33      3.33 o 
  -6   2  20        0.01        2.47      4.42 o 
  -5   2  20        1.94       -2.56      5.53 o 
  -4   2  20        0.63        2.64      4.61 o 
  -3   2  20        0.36       -0.95      4.99 o 
  -7   3  20        2.79       -3.59      4.16 o 
  -6   3  20       31.76       13.65      5.23 o 
  -5   3  20        8.25        7.70      3.83 o 
  -4   3  20        1.95       -2.94      4.37 o 
  -7   4  20       40.41       40.57      7.54 o 
  -6   4  20        9.32        9.36      5.11 o 
  -5   4  20        6.47        6.35      4.78 o 
  -4   4  20        5.63        7.71      4.42 o 
  -6   5  20        0.13       -1.89      5.24 o 
  -5   5  20       59.11       62.49      8.03 o 
                                                 
